# Supplementary material for: Long-term dynamics of the human oral microbiome during clinical disease progression
Source: BMC Biol. 2021 Nov 6;19:240. doi: 10.1186/s12915-021-01169-z (PMC8572441; doi:10.1186/s12915-021-01169-z)
Supplement: Supplementary file 5 — Additional File 5: Table S1. Taxa’s role in the network cartography as shown in Fig. 3. [file 12915_2021_1169_MOESM5_ESM.xlsx]

## Sheet: Taxa roles stable
Table S1. Taxa role in the network cartography shown in Figure 3a.
	module	connectivity	participation	role
Actinomyces gerencseriae	4	2.58457	0.226562	Connector Hub
Anaeroglobus geminatus	4	2.58457	0.124444	Connector Hub
Desulfomicrobium orale	3	6.16977	0.295309	Connector Hub
Peptostreptococcaceae bacterium oral taxon 369	2	3.28296	0.444444	Connector Hub
Polyporales sp.	2	3.28296	0.493075	Connector Hub
Treponema sp. oral taxon G76	3	6.16977	0.323724	Connector Hub
Actinobaculum sp. oral taxon 183	2	-0.824421	0.65625	Connector
Aggregatibacter segnis	4	-1.3141	0.75	Connector
Aggregatibacter sp. oral taxon 458	1	-0.936459	0.64	Connector
Alloscardovia omnicolens	0	-0.858561	0.666667	Connector
Bifidobacterium longum	2	-0.368045	0.722222	Connector
Capnocytophaga sp. oral taxon 338	0	-0.858561	0.716049	Connector
Cardiobacterium hominis	4	-1.66852	0.625	Connector
Cladosporium cladosporioides	1	0.355209	0.743802	Connector
Cryptococcus sp.	4	-0.959673	0.666667	Connector
Desulfobulbus sp. oral taxon 041	1	-0.936459	0.666667	Connector
Desulfovibrio sp. oral taxon 040	3	0.411907	0.650519	Connector
Eggerthia catenaformis	0	0.102397	0.64	Connector
Eubacterium sulci	1	-0.290625	0.77686	Connector
Fusarium oxysporum	1	-0.936459	0.734694	Connector
Fusobacterium periodonticum	3	-0.111535	0.72	Connector
Jonquetella anthropi	1	-1.58229	0.666667	Connector
Leptotrichia sp. oral taxon 219	2	-0.824421	0.65625	Connector
Malassezia japonica	3	-0.198776	0.64	Connector
Neisseria bacilliformis	1	-0.936459	0.734694	Connector
Neisseria mucosa	3	-0.198776	0.625	Connector
Oribacterium sinus	0	-0.858561	0.666667	Connector
Parvimonas micra	1	-1.58229	0.75	Connector
Parvimonas sp. oral taxon 393	4	-0.959673	0.72	Connector
Porphyromonas sp. oral taxon 279	0	-0.858561	0.6875	Connector
Prevotella micans	0	-1.81952	0.666667	Connector
Prevotella oris	2	0.0883309	0.628099	Connector
Prevotella sp. oral taxon 309	3	-0.0242948	0.7	Connector
Prevotella sp. oral taxon 313	0	-0.378082	0.641975	Connector
Pseudoramibacter alactolyticus	2	-1.73717	0.64	Connector
Selenomonas sp. oral taxon 442	0	-0.858561	0.666667	Connector
Sphingomonas sp. oral taxon 007	1	-0.290625	0.693878	Connector
Streptococcus australis	1	-1.58229	0.666667	Connector
Streptococcus constellatus	3	-0.198776	0.625	Connector
Streptococcus mutans	4	-0.605248	0.641975	Connector
Streptococcus sp. CM7	2	-0.368045	0.694444	Connector
Streptococcus sp. oral taxon 055	1	0.355209	0.7	Connector
Streptococcus sp. oral taxon 071	0	-1.33904	0.722222	Connector
Streptococcus sp. oral taxon 431	2	-1.73717	0.625	Connector
Synergistetes bacterium oral taxon 360	0	-1.33904	0.64	Connector
Treponema sp. oral taxon 228	1	-1.58229	0.666667	Connector
Treponema sp. oral taxon 234	1	-0.936459	0.625	Connector
Treponema sp. oral taxon 257	1	-0.290625	0.693878	Connector
Veillonellaceae bacterium oral taxon 129	1	-0.290625	0.666667	Connector
Abiotrophia defectiva	2	0.544707	0.612245	Peripheral
Acinetobacter sp. oral taxon 408	4	-0.959673	0.59375	Peripheral
Acremonium sp.	2	1.00108	0.513889	Peripheral
Actinomyces denticolens	2	0.544707	0.21875	Peripheral
Actinomyces sp. ICM54	4	1.5213	0.357143	Peripheral
Actinomyces sp. oral taxon 169	4	1.5213	0.272189	Peripheral
Actinomyces sp. oral taxon 170	4	-0.605248	0.277778	Peripheral
Actinomyces sp. oral taxon 171	4	-0.250824	0.40625	Peripheral
Actinomyces sp. oral taxon 175	4	2.23015	0.394464	Peripheral
Actinomyces sp. oral taxon 180	4	0.103601	0.48	Peripheral
Actinomyces sp. oral taxon 414	4	1.5213	0.519031	Peripheral
Actinomyces sp. oral taxon 448	0	1.06335	0.541667	Peripheral
Actinomyces viscosus	4	-0.605248	0.408163	Peripheral
Aggregatibacter actinomycetemcomitans	4	-0.250824	0.244898	Peripheral
Aggregatibacter aphrophilus	0	1.54383	0.197531	Peripheral
Aggregatibacter sp. oral taxon 513	1	-0.290625	0.375	Peripheral
Aspergillus caesiellus	4	-0.250824	0.244898	Peripheral
Aspergillus flavus	0	-0.378082	0.444444	Peripheral
Aspergillus niger	4	0.458026	0.197531	Peripheral
Aspergillus sp.	4	0.103601	0.569444	Peripheral
Aspergillus spathulatus	0	-0.858561	0.611111	Peripheral
Aspergillus spinosus	4	-0.959673	0.5	Peripheral
Aspergillus versicolor	0	0.582876	0.595041	Peripheral
Atopobium sp. oral taxon 416	0	-0.858561	0.375	Peripheral
Aureobasidium leucospermi	4	-0.605248	0.567901	Peripheral
Bacteroidetes bacterium oral taxon 272	0	1.54383	0.32	Peripheral
Bacteroidetes bacterium oral taxon 274	0	1.06335	0.46	Peripheral
Bacteroidetes bacterium oral taxon 280	4	-0.605248	0.277778	Peripheral
Bifidobacterium dentium	0	-0.858561	0.56	Peripheral
Brevundimonas diminuta	2	0.0883309	0.54	Peripheral
Bulleidia extructa	2	0.0883309	0.493827	Peripheral
Burkholderia sp. oral taxon 406	2	-0.368045	0.277778	Peripheral
Campylobacter concisus	4	-0.605248	0.277778	Peripheral
Campylobacter curvus	1	-0.936459	0.5	Peripheral
Campylobacter rectus	2	0.544707	0.528926	Peripheral
Campylobacter showae	4	0.812451	0.520408	Peripheral
Campylobacter sp. oral taxon G43	2	-0.368045	0.617284	Peripheral
Candida albicans	4	0.812451	0.485207	Peripheral
Candida parapsilosis	4	-0.605248	0.567901	Peripheral
Candida quercitrusa	4	0.458026	0.513889	Peripheral
Candida sake	1	1.64688	0.493827	Peripheral
Candida tropicalis	4	1.5213	0.417778	Peripheral
Capnocytophaga gingivalis	4	0.103601	0.21875	Peripheral
Capnocytophaga granulosa	4	0.458026	0.595556	Peripheral
Capnocytophaga sp. oral taxon 380	4	0.812451	0.18	Peripheral
Capnocytophaga sp. oral taxon 412	4	-1.3141	0.375	Peripheral
Capnocytophaga sp. oral taxon G34	4	-0.605248	0.277778	Peripheral
Capnocytophaga sputigena	4	0.103601	0.569444	Peripheral
Cardiobacterium valvarum	4	-0.250824	0.493827	Peripheral
Catonella morbi	4	-0.605248	0.53125	Peripheral
Catonella sp. oral taxon 164	4	0.103601	0.597222	Peripheral
Chloroflexi bacterium human oral taxon HOT-439	0	0.102397	0.46875	Peripheral
Cladosporium sphaerospermum	2	0.544707	0.583333	Peripheral
Clostridiales bacterium oral taxon 075	1	1.64688	0.595041	Peripheral
Clostridiales bacterium oral taxon G74	2	0.544707	0.512397	Peripheral
Clostridium sp. MSTE9	2	-0.368045	0.277778	Peripheral
Comamonas testosteroni	2	0.0883309	0.568047	Peripheral
Corynebacterium durum	0	-0.378082	0.444444	Peripheral
Cryptobacterium curtum	0	1.54383	0.197531	Peripheral
Dialister sp. oral taxon A97	2	0.544707	0.569444	Peripheral
Eikenella corrodens	3	-0.0242948	0.489796	Peripheral
Eubacterium brachy	3	-0.198776	0.444444	Peripheral
Eubacterium yurii	3	-0.0242948	0.571429	Peripheral
Filifactor alocis	2	1.00108	0.486111	Peripheral
Fusobacteria bacterium oral taxon 220	3	-0.198776	0.5	Peripheral
Fusobacterium necrophorum	3	-0.198776	0.444444	Peripheral
Haemophilus sp. oral taxon 036	3	-0.198776	0.5	Peripheral
Kingella sp. oral taxon 012	3	0.0629456	0.493827	Peripheral
Lachnospiraceae bacterium oral taxon 096	2	0.0883309	0.54	Peripheral
Lachnospiraceae bacterium oral taxon 107	3	0.411907	0.402778	Peripheral
Lachnospiraceae bacterium oral taxon 373	2	-0.824421	0.5	Peripheral
Lactobacillus casei	2	-0.824421	0.59375	Peripheral
Lactobacillus panis	3	-0.111535	0.612245	Peripheral
Lactobacillus salivarius	0	-0.378082	0.59375	Peripheral
Lactobacillus sp. oral taxon 461	2	-0.368045	0.53125	Peripheral
Lactobacillus vaginalis	3	-0.111535	0.48	Peripheral
Leptotrichia sp. oral taxon 463	3	-0.0242948	0.571429	Peripheral
Neisseria sp. oral taxon 014	2	0.0883309	0.244898	Peripheral
Neisseria sp. oral taxon 499	4	-0.605248	0.44898	Peripheral
Neisseria subflava	2	0.544707	0.591716	Peripheral
Occultifur sp.	4	0.103601	0.545455	Peripheral
Oribacterium sp. oral taxon 372	4	-1.3141	0.375	Peripheral
Parvimonas sp. oral taxon 110	2	1.00108	0.527778	Peripheral
Penicillium brevicompactum	1	-0.290625	0.59375	Peripheral
Penicillium citrinum	0	1.06335	0.21875	Peripheral
Penicillium commune	0	1.06335	0.46	Peripheral
Penicillium glabrum	4	-0.959673	0.571429	Peripheral
Peptococcus sp. oral taxon 167	0	-0.858561	0.612245	Peripheral
Peptoniphilus indolicus	2	-0.368045	0.277778	Peripheral
Peptoniphilus sp. oral taxon 375	2	1.00108	0.396694	Peripheral
Peptostreptococcaceae bacterium oral taxon 091	2	-0.368045	0.44898	Peripheral
Peptostreptococcaceae bacterium oral taxon 383	1	1.00104	0.617284	Peripheral
Peptostreptococcaceae bacterium oral taxon D17	2	1.45746	0.520408	Peripheral
Peptostreptococcus stomatis	2	0.544707	0.46281	Peripheral
Pichia sp.	2	0.0883309	0.493827	Peripheral
Plectosphaerella sp.	2	-1.2808	0.48	Peripheral
Porphyromonas catoniae	0	-1.81952	0.5	Peripheral
Porphyromonas endodontalis	2	-0.368045	0.277778	Peripheral
Prevotella buccae	0	1.06335	0.37037	Peripheral
Prevotella dentalis	0	-0.858561	0.56	Peripheral
Prevotella denticola	2	-0.368045	0.44898	Peripheral
Prevotella melaninogenica	0	-0.858561	0.56	Peripheral
Prevotella scopos	2	-0.368045	0.44898	Peripheral
Prevotella sp. oral taxon 292	0	-0.378082	0.571429	Peripheral
Prevotella sp. oral taxon 298	0	0.102397	0.567901	Peripheral
Prevotella sp. oral taxon 300	0	-0.378082	0.59375	Peripheral
Prevotella sp. oral taxon 303	0	-0.858561	0.48	Peripheral
Prevotella sp. oral taxon 314	1	-0.290625	0.375	Peripheral
Prevotella sp. oral taxon G57	4	1.16688	0.35503	Peripheral
Pseudopropionibacterium propionicum	4	0.812451	0.426036	Peripheral
Rhodotorula mucilaginosa	4	0.103601	0.37037	Peripheral
Rhodotorula sp.	4	0.103601	0.512397	Peripheral
Rothia dentocariosa	4	0.103601	0.21875	Peripheral
Saccharomyces bayanus	4	-0.250824	0.375	Peripheral
Saccharomyces cerevisiae	4	-1.3141	0.375	Peripheral
Schaalia georgiae	0	1.54383	0.34	Peripheral
Schaalia meyeri	4	-0.959673	0.32	Peripheral
Schaalia odontolytica	1	0.355209	0.32	Peripheral
Selenomonas artemidis	1	1.64688	0.40625	Peripheral
Selenomonas flueggei	1	1.00104	0.46875	Peripheral
Selenomonas noxia	4	0.103601	0.37037	Peripheral
Selenomonas sp. oral taxon 126	0	0.582876	0.40625	Peripheral
Selenomonas sp. oral taxon 133	1	-0.290625	0.48	Peripheral
Selenomonas sp. oral taxon 134	0	0.582876	0.375	Peripheral
Selenomonas sp. oral taxon 149	1	1.64688	0.40625	Peripheral
Selenomonas sp. oral taxon H64	0	1.54383	0.513889	Peripheral
Selenomonas sp. oral taxon H65	0	-0.858561	0.56	Peripheral
Selenomonas sputigena	0	0.582876	0.244898	Peripheral
Shuttleworthia satelles	0	-0.378082	0.5	Peripheral
Staphylococcus epidermidis	2	-0.824421	0.5	Peripheral
Staphylococcus warneri	4	-1.3141	0.56	Peripheral
Streptococcus anginosus	4	-0.959673	0.444444	Peripheral
Streptococcus cristatus	0	0.582876	0.244898	Peripheral
Streptococcus dysgalactiae	4	-0.605248	0.53125	Peripheral
Streptococcus gordonii	2	-1.2808	0.48	Peripheral
Streptococcus infantis	2	1.00108	0.429752	Peripheral
Streptococcus intermedius	2	-1.2808	0.48	Peripheral
Streptococcus mitis	0	-0.378082	0.571429	Peripheral
Streptococcus oralis	1	0.355209	0.571429	Peripheral
Streptococcus parasanguinis	4	0.103601	0.583333	Peripheral
Streptococcus salivarius	0	0.582876	0.54	Peripheral
Streptococcus sanguinis	1	1.64688	0.375	Peripheral
Streptococcus sinensis	0	0.582876	0.244898	Peripheral
Streptococcus sobrinus	0	0.582876	0.244898	Peripheral
Streptococcus sp. AC15	2	-0.824421	0.5	Peripheral
Streptococcus sp. AS14	2	-1.2808	0.48	Peripheral
Streptococcus sp. BS21	2	0.544707	0.345679	Peripheral
Streptococcus sp. oral taxon 056	1	1.00104	0.53125	Peripheral
Streptococcus sp. oral taxon 057	2	0.544707	0.345679	Peripheral
Streptococcus sp. oral taxon 058	0	-0.378082	0.32	Peripheral
Streptococcus sp. oral taxon 061	0	-0.858561	0.56	Peripheral
Streptococcus sp. oral taxon 064	2	0.544707	0.48	Peripheral
Streptococcus sp. oral taxon 066	4	-1.3141	0.611111	Peripheral
Streptococcus sp. oral taxon 070	4	-0.959673	0.5	Peripheral
Streptococcus sp. oral taxon 074	1	0.355209	0.32	Peripheral
Streptococcus vestibularis	2	-0.368045	0.277778	Peripheral
Synergistetes bacterium oral taxon 359	0	-0.378082	0.32	Peripheral
Tannerella forsythia	0	1.06335	0.21875	Peripheral
TM7 phylum sp. oral taxon 346	0	0.102397	0.58	Peripheral
TM7 phylum sp. oral taxon 349	2	-1.2808	0.375	Peripheral
TM7 phylum sp. oral taxon 350	2	1.00108	0.429752	Peripheral
TM7 phylum sp. oral taxon 352	2	0.544707	0.42	Peripheral
Treponema maltophilum	0	1.54383	0.429752	Peripheral
Treponema medium	0	0.582876	0.244898	Peripheral
Treponema sp. oral taxon 227	0	1.54383	0.446281	Peripheral
Treponema sp. oral taxon 232	1	0.355209	0.32	Peripheral
Treponema sp. oral taxon 237	0	-1.81952	0.5	Peripheral
Treponema sp. oral taxon 238	2	-0.824421	0.32	Peripheral
Treponema sp. oral taxon 239	4	2.23015	0.231111	Peripheral
Treponema sp. oral taxon 265	4	0.458026	0.396694	Peripheral
Treponema sp. oral taxon 271	0	-0.378082	0.444444	Peripheral
Treponema sp. oral taxon 517	2	0.0883309	0.493827	Peripheral
Treponema sp. oral taxon 518	1	-1.58229	0.5	Peripheral
Treponema sp. oral taxon G52	2	-1.2808	0.375	Peripheral
Treponema vincentii	2	0.544707	0.21875	Peripheral
Veillonella dispar	2	-0.824421	0.571429	Peripheral
Veillonella parvula	1	0.355209	0.59375	Peripheral
Veillonella sp. oral taxon 158	4	-0.605248	0.277778	Peripheral
Veillonellaceae bacterium oral taxon 131	1	-0.290625	0.375	Peripheral
Veillonellaceae bacterium oral taxon 150	2	-0.368045	0.277778	Peripheral
Actinomyces naeslundii	4	0.812451	0	Ultra peripheral
Actinomyces oris	4	0.812451	0	Ultra peripheral
Actinomyces sp. oral taxon 178	4	0.458026	0	Ultra peripheral
Alternaria sp.	1	0.355209	0	Ultra peripheral
Aspergillus penicillioides	4	0.812451	0	Ultra peripheral
Dialister invisus	3	-0.111535	0	Ultra peripheral
Dialister micraerophilus	3	-0.111535	0	Ultra peripheral
Dialister sp. oral taxon 502	3	-0.111535	0	Ultra peripheral
Dietzia sp. oral taxon 368	3	-0.111535	0	Ultra peripheral
Entamoeba gingivalis	3	-0.111535	0	Ultra peripheral
Enterococcus faecalis	3	-0.111535	0	Ultra peripheral
Eubacterium infirmum	3	-0.198776	0	Ultra peripheral
Eubacterium saphenum	3	-0.198776	0	Ultra peripheral
Eubacterium sp. oral taxon B60	3	-0.198776	0	Ultra peripheral
Eubacterium sp. oral taxon G32	3	-0.198776	0	Ultra peripheral
Eubacterium sp. oral taxon G75	3	-0.198776	0	Ultra peripheral
Fusarium sp.	3	-0.198776	0	Ultra peripheral
Fusobacterium naviforme	3	-0.198776	0	Ultra peripheral
Fusobacterium nucleatum	3	-0.198776	0	Ultra peripheral
Fusobacterium sp. oral taxon 203	3	-0.198776	0	Ultra peripheral
Fusobacterium sp. oral taxon 370	3	-0.198776	0	Ultra peripheral
Gemella haemolysans	3	-0.198776	0	Ultra peripheral
Gemella morbillorum	3	-0.198776	0	Ultra peripheral
Granulicatella adiacens	3	-0.198776	0	Ultra peripheral
Granulicatella elegans	3	-0.198776	0	Ultra peripheral
Haemophilus aegyptius	3	-0.198776	0	Ultra peripheral
Haemophilus haemolyticus	3	-0.198776	0	Ultra peripheral
Haemophilus sputorum	3	-0.198776	0	Ultra peripheral
Johnsonella sp. oral taxon 166	3	-0.198776	0	Ultra peripheral
Kingella denitrificans	3	-0.198776	0	Ultra peripheral
Lachnoanaerobaculum saburreum	3	-0.198776	0	Ultra peripheral
Lachnospiraceae bacterium oral taxon 080	3	-0.198776	0	Ultra peripheral
Lachnospiraceae bacterium oral taxon 082	3	-0.198776	0	Ultra peripheral
Lachnospiraceae bacterium oral taxon 097	3	-0.198776	0	Ultra peripheral
Lachnospiraceae bacterium oral taxon 100	3	-0.198776	0	Ultra peripheral
Lachnospiraceae bacterium oral taxon 419	3	-0.198776	0	Ultra peripheral
Lachnospiraceae bacterium oral taxon 455	3	-0.198776	0	Ultra peripheral
Lactobacillus crispatus	3	-0.198776	0	Ultra peripheral
Lactobacillus fermentum	3	-0.198776	0	Ultra peripheral
Lactobacillus gasseri	3	-0.198776	0	Ultra peripheral
Lactobacillus paracasei	3	-0.198776	0	Ultra peripheral
Lactobacillus rhamnosus	3	-0.198776	0	Ultra peripheral
Lactococcus lactis	3	-0.198776	0	Ultra peripheral
Leptotrichia sp. oral taxon 218	3	-0.198776	0	Ultra peripheral
Leptotrichia sp. oral taxon 221	3	-0.198776	0	Ultra peripheral
Leptotrichia sp. oral taxon 223	3	-0.198776	0	Ultra peripheral
Leptotrichia sp. oral taxon 225	3	-0.198776	0	Ultra peripheral
Leptotrichia sp. oral taxon 417	3	-0.198776	0	Ultra peripheral
Leptotrichia sp. oral taxon 498	3	-0.198776	0	Ultra peripheral
Leptotrichia wadei	3	-0.198776	0	Ultra peripheral
Malassezia arunalokei	3	-0.198776	0	Ultra peripheral
Malassezia dermatis	3	-0.198776	0	Ultra peripheral
Malassezia furfur	3	-0.198776	0	Ultra peripheral
Malassezia globosa	3	-0.198776	0	Ultra peripheral
Malassezia restricta	3	-0.198776	0	Ultra peripheral
Malassezia sp.	3	-0.198776	0	Ultra peripheral
Malassezia sympodialis	3	-0.198776	0	Ultra peripheral
Malasseziales sp.	3	-0.198776	0	Ultra peripheral
Megasphaera micronuciformis	3	-0.198776	0	Ultra peripheral
Mogibacterium timidum	3	-0.198776	0	Ultra peripheral
Mycoplasma orale	3	-0.198776	0	Ultra peripheral
Neisseria elongata	3	-0.198776	0	Ultra peripheral
Neisseria flavescens	3	-0.198776	0	Ultra peripheral
Neisseria lactamica	3	-0.198776	0	Ultra peripheral
Neisseria meningitidis	3	-0.198776	0	Ultra peripheral
Parvimonas sp. oral taxon D94	4	-0.250824	0	Ultra peripheral
Pleosporales sp.	2	-1.2808	0	Ultra peripheral
Prevotella shahii	0	-1.33904	0	Ultra peripheral
Propionibacterium acidifaciens	1	1.00104	0	Ultra peripheral
Selenomonas sp. oral taxon 479	1	1.00104	0	Ultra peripheral
Selenomonas sp. oral taxon F84	0	2.02431	0	Ultra peripheral
TM7 phylum sp. oral taxon 351	2	1.91384	0	Ultra peripheral
Treponema denticola	0	1.54383	0	Ultra peripheral
Treponema lecithinolyticum	0	0.102397	0	Ultra peripheral
Veillonella atypica	2	0.0883309	0	Ultra peripheral
Veillonellaceae bacterium oral taxon 155	0	-0.858561	0	Ultra peripheral
Veillonellaceae bacterium oral taxon 483	1	-0.936459	0	Ultra peripheral
Xanthomonas sp. oral taxon 037	1	1.00104	0	Ultra peripheral

## Sheet: Taxa roles progressing
Table S1. Taxa role in the network cartography shown in Figure 3b.
	module	connectivity	participation	role
Actinomyces sp. oral taxon 171	0	3.38448	0.321995	Connector Hub
Actinomyces sp. oral taxon 448	1	4.09985	0.0931322	Connector Hub
Aspergillus caesiellus	4	3.22546	0.24	Connector Hub
Candida albicans	1	5.57226	0.355893	Connector Hub
Candida quercitrusa	1	5.49476	0.319375	Connector Hub
Cardiobacterium valvarum	2	3.04299	0.142012	Connector Hub
Abiotrophia defectiva	2	0.317278	0.666667	Connector
Acinetobacter sp. oral taxon 408	0	0.707664	0.64	Connector
Actinomyces sp. oral taxon 414	3	-0.907083	0.625	Connector
Aggregatibacter actinomycetemcomitans	2	-0.137007	0.710059	Connector
Aggregatibacter segnis	3	-0.907083	0.71875	Connector
Alloscardovia omnicolens	0	-0.482032	0.666667	Connector
Aspergillus sp.	4	-0.258581	0.64	Connector
Bifidobacterium dentium	0	-0.482032	0.736111	Connector
Burkholderia sp. oral taxon 406	3	-0.268765	0.734694	Connector
Campylobacter sp. oral taxon G43	2	-1.04558	0.693878	Connector
Capnocytophaga sp. oral taxon 338	1	-0.16237	0.74	Connector
Capnocytophaga sp. oral taxon 380	2	0.771563	0.6875	Connector
Capnocytophaga sputigena	2	-0.137007	0.628099	Connector
Clostridium sp. MSTE9	4	-1.12959	0.653061	Connector
Cryptobacterium curtum	1	-0.31736	0.625	Connector
Dialister sp. oral taxon 502	0	0.112816	0.628099	Connector
Dialister sp. oral taxon A97	4	-0.694086	0.65625	Connector
Fusobacterium naviforme	0	-0.482032	0.691358	Connector
Fusobacterium nucleatum	3	-0.907083	0.64	Connector
Fusobacterium sp. oral taxon 370	1	-0.16237	0.65625	Connector
Granulicatella adiacens	2	-1.04558	0.65625	Connector
Granulicatella elegans	4	-1.12959	0.653061	Connector
Lachnoanaerobaculum saburreum	1	-0.16237	0.641975	Connector
Malasseziales sp.	1	-0.31736	0.625	Connector
Neisseria lactamica	2	-1.49986	0.64	Connector
Occultifur sp.	4	-0.258581	0.680556	Connector
Parvimonas sp. oral taxon 393	0	-0.482032	0.625	Connector
Peptococcus sp. oral taxon 167	0	-0.482032	0.65625	Connector
Peptostreptococcaceae bacterium oral taxon 369	4	-1.12959	0.71875	Connector
Peptostreptococcaceae bacterium oral taxon 383	3	-0.907083	0.64	Connector
Pichia sp.	2	-1.49986	0.625	Connector
Pleosporales sp.	1	-0.31736	0.625	Connector
Polyporales sp.	0	-0.482032	0.65625	Connector
Prevotella melaninogenica	3	-0.268765	0.693878	Connector
Prevotella scopos	4	-1.12959	0.666667	Connector
Prevotella sp. oral taxon 292	3	-0.907083	0.64	Connector
Prevotella sp. oral taxon 298	3	-0.268765	0.6875	Connector
Prevotella sp. oral taxon 303	2	-1.04558	0.666667	Connector
Selenomonas noxia	2	-1.49986	0.777778	Connector
Selenomonas sp. oral taxon 126	4	-0.694086	0.691358	Connector
Selenomonas sp. oral taxon F84	2	-1.49986	0.625	Connector
Selenomonas sputigena	3	0.369552	0.727273	Connector
Streptococcus constellatus	2	-0.591291	0.641975	Connector
Streptococcus mitis	3	1.00787	0.64	Connector
Streptococcus sp. AC15	0	-1.07688	0.64	Connector
Streptococcus sp. AS14	0	-1.07688	0.625	Connector
Streptococcus sp. oral taxon 055	4	0.176924	0.674556	Connector
Streptococcus sp. oral taxon 061	4	-0.258581	0.644628	Connector
TM7 phylum sp. oral taxon 346	0	-0.779456	0.666667	Connector
Treponema denticola	3	-0.907083	0.64	Connector
Treponema sp. oral taxon 239	4	-1.5651	0.72	Connector
Treponema sp. oral taxon 257	2	-0.591291	0.625	Connector
Treponema sp. oral taxon 517	3	-0.907083	0.722222	Connector
Veillonellaceae bacterium oral taxon 129	4	-0.694086	0.641975	Connector
Xanthomonas sp. oral taxon 037	0	-1.07688	0.625	Connector
Acremonium sp.	1	-0.16237	0.59375	Peripheral
Actinobaculum sp. oral taxon 183	4	1.91894	0.567474	Peripheral
Actinomyces denticolens	4	0.612429	0.21875	Peripheral
Actinomyces gerencseriae	0	-0.779456	0.375	Peripheral
Actinomyces naeslundii	2	0.771563	0.37037	Peripheral
Actinomyces sp. ICM54	2	0.317278	0.40625	Peripheral
Actinomyces sp. oral taxon 169	2	0.771563	0.37037	Peripheral
Actinomyces sp. oral taxon 170	4	-0.694086	0.571429	Peripheral
Actinomyces sp. oral taxon 175	4	0.612429	0.528926	Peripheral
Actinomyces sp. oral taxon 178	3	-0.268765	0.611111	Peripheral
Actinomyces sp. oral taxon 180	3	2.2845	0.569444	Peripheral
Aggregatibacter aphrophilus	0	1.59994	0.152778	Peripheral
Aggregatibacter sp. oral taxon 458	0	-0.184608	0.44898	Peripheral
Aggregatibacter sp. oral taxon 513	0	-0.184608	0.5625	Peripheral
Alternaria sp.	2	-1.04558	0.48	Peripheral
Anaeroglobus geminatus	3	1.00787	0.408163	Peripheral
Aspergillus flavus	3	0.369552	0.32	Peripheral
Aspergillus niger	0	1.00509	0.416667	Peripheral
Aspergillus penicillioides	0	1.00509	0.31405	Peripheral
Aspergillus spathulatus	0	0.707664	0.544379	Peripheral
Aspergillus spinosus	0	0.707664	0.429752	Peripheral
Aspergillus versicolor	0	1.59994	0.492188	Peripheral
Atopobium sp. oral taxon 416	4	-0.258581	0.592593	Peripheral
Aureobasidium leucospermi	0	0.41024	0.46	Peripheral
Bacteroidetes bacterium oral taxon 272	0	2.19479	0.320312	Peripheral
Bacteroidetes bacterium oral taxon 274	0	-0.482032	0.32	Peripheral
Bacteroidetes bacterium oral taxon 280	2	1.22585	0.34	Peripheral
Brevundimonas diminuta	0	1.89736	0.414062	Peripheral
Bulleidia extructa	2	0.771563	0.541667	Peripheral
Campylobacter concisus	0	-1.07688	0.5	Peripheral
Campylobacter curvus	0	1.30251	0.291667	Peripheral
Campylobacter rectus	0	0.112816	0.5	Peripheral
Campylobacter showae	2	-0.137007	0.277778	Peripheral
Candida parapsilosis	2	0.317278	0.40625	Peripheral
Candida sake	1	0.767569	0.442149	Peripheral
Capnocytophaga granulosa	2	0.771563	0.48	Peripheral
Capnocytophaga sp. oral taxon 412	2	0.317278	0.58	Peripheral
Capnocytophaga sp. oral taxon G34	2	0.317278	0.493827	Peripheral
Cardiobacterium hominis	2	0.771563	0.37037	Peripheral
Catonella morbi	3	-0.907083	0.5	Peripheral
Catonella sp. oral taxon 164	2	2.13442	0.378698	Peripheral
Chloroflexi bacterium human oral taxon HOT-439	2	1.22585	0.513889	Peripheral
Cladosporium cladosporioides	2	0.317278	0.493827	Peripheral
Cladosporium sphaerospermum	1	-0.239865	0.56	Peripheral
Clostridiales bacterium oral taxon 075	4	0.612429	0.583333	Peripheral
Clostridiales bacterium oral taxon G74	3	-0.907083	0.444444	Peripheral
Corynebacterium durum	2	-0.137007	0.617284	Peripheral
Cryptococcus sp.	2	-0.591291	0.32	Peripheral
Desulfobulbus sp. oral taxon 041	2	1.22585	0.197531	Peripheral
Desulfomicrobium orale	4	1.04793	0.32	Peripheral
Desulfovibrio sp. oral taxon 040	3	0.369552	0.5	Peripheral
Dialister invisus	2	1.68013	0.31405	Peripheral
Dialister micraerophilus	2	0.317278	0.6	Peripheral
Eikenella corrodens	0	-1.3743	0.5	Peripheral
Eubacterium saphenum	4	-0.694086	0.489796	Peripheral
Eubacterium sp. oral taxon B60	1	1.15504	0.162571	Peripheral
Eubacterium sp. oral taxon G32	1	-0.16237	0.5	Peripheral
Filifactor alocis	3	-0.268765	0.611111	Peripheral
Fusobacteria bacterium oral taxon 220	0	-0.482032	0.444444	Peripheral
Fusobacterium necrophorum	1	-0.239865	0.56	Peripheral
Gemella haemolysans	1	-0.239865	0.48	Peripheral
Gemella morbillorum	1	-0.31736	0.444444	Peripheral
Haemophilus aegyptius	1	-0.16237	0.5	Peripheral
Haemophilus sp. oral taxon 036	1	-0.239865	0.56	Peripheral
Kingella sp. oral taxon 012	1	-0.16237	0.444444	Peripheral
Lachnospiraceae bacterium oral taxon 373	1	-0.31736	0.444444	Peripheral
Lactobacillus rhamnosus	4	-1.12959	0.48	Peripheral
Lactobacillus vaginalis	0	-0.779456	0.56	Peripheral
Leptotrichia sp. oral taxon 219	4	-1.12959	0.612245	Peripheral
Leptotrichia sp. oral taxon 225	3	1.64619	0.54	Peripheral
Leptotrichia sp. oral taxon 417	2	-1.04558	0.611111	Peripheral
Malassezia furfur	1	-0.239865	0.48	Peripheral
Malassezia sp.	3	-0.907083	0.5	Peripheral
Neisseria flavescens	2	-1.04558	0.611111	Peripheral
Oribacterium sinus	0	-0.482032	0.571429	Peripheral
Oribacterium sp. oral taxon 372	0	0.41024	0.21875	Peripheral
Parvimonas micra	4	-0.258581	0.592593	Peripheral
Parvimonas sp. oral taxon D94	0	-0.184608	0.46875	Peripheral
Penicillium brevicompactum	2	0.771563	0.345679	Peripheral
Penicillium citrinum	2	1.22585	0.32	Peripheral
Penicillium glabrum	2	-0.137007	0.53125	Peripheral
Peptoniphilus indolicus	3	1.00787	0.408163	Peripheral
Peptoniphilus sp. oral taxon 375	3	2.2845	0.37037	Peripheral
Peptostreptococcaceae bacterium oral taxon 091	3	1.64619	0.61157	Peripheral
Peptostreptococcaceae bacterium oral taxon D17	0	0.112816	0.58	Peripheral
Peptostreptococcus stomatis	0	-0.482032	0.32	Peripheral
Plectosphaerella sp.	0	-0.184608	0.277778	Peripheral
Porphyromonas catoniae	3	-1.5454	0.5	Peripheral
Porphyromonas endodontalis	0	0.707664	0.586667	Peripheral
Porphyromonas sp. oral taxon 279	2	-0.137007	0.44898	Peripheral
Prevotella buccae	2	-0.591291	0.5	Peripheral
Prevotella denticola	0	-0.779456	0.48	Peripheral
Prevotella micans	4	0.612429	0.597222	Peripheral
Prevotella oris	4	-1.12959	0.375	Peripheral
Prevotella shahii	4	0.612429	0.597222	Peripheral
Prevotella sp. oral taxon 309	4	-1.12959	0.611111	Peripheral
Prevotella sp. oral taxon 313	2	-1.04558	0.56	Peripheral
Prevotella sp. oral taxon 314	3	1.00787	0.46875	Peripheral
Prevotella sp. oral taxon G57	3	-0.268765	0.56	Peripheral
Propionibacterium acidifaciens	2	0.317278	0.40625	Peripheral
Pseudopropionibacterium propionicum	4	-0.258581	0.5625	Peripheral
Pseudoramibacter alactolyticus	2	0.771563	0.21875	Peripheral
Rhodotorula mucilaginosa	4	1.04793	0.197531	Peripheral
Rhodotorula sp.	4	0.612429	0.21875	Peripheral
Rothia dentocariosa	4	1.91894	0.165289	Peripheral
Saccharomyces bayanus	4	-0.258581	0.617284	Peripheral
Saccharomyces cerevisiae	4	0.176924	0.375	Peripheral
Schaalia georgiae	2	2.13442	0.165289	Peripheral
Schaalia odontolytica	4	1.91894	0.277778	Peripheral
Selenomonas artemidis	4	0.176924	0.40625	Peripheral
Selenomonas flueggei	2	-0.591291	0.59375	Peripheral
Selenomonas sp. oral taxon 133	3	0.369552	0.5	Peripheral
Selenomonas sp. oral taxon 134	2	-0.591291	0.32	Peripheral
Selenomonas sp. oral taxon 149	2	-0.591291	0.59375	Peripheral
Selenomonas sp. oral taxon 442	4	1.04793	0.446281	Peripheral
Selenomonas sp. oral taxon H64	4	-1.12959	0.611111	Peripheral
Selenomonas sp. oral taxon H65	4	0.612429	0.345679	Peripheral
Sphingomonas sp. oral taxon 007	4	-1.12959	0.375	Peripheral
Staphylococcus epidermidis	4	-0.258581	0.567901	Peripheral
Staphylococcus warneri	2	-1.04558	0.56	Peripheral
Streptococcus anginosus	4	-0.258581	0.5625	Peripheral
Streptococcus australis	0	-0.482032	0.571429	Peripheral
Streptococcus cristatus	4	0.612429	0.512397	Peripheral
Streptococcus gordonii	0	-1.07688	0.444444	Peripheral
Streptococcus infantis	0	-0.779456	0.375	Peripheral
Streptococcus intermedius	0	0.41024	0.561983	Peripheral
Streptococcus mutans	3	-0.268765	0.56	Peripheral
Streptococcus oralis	0	-0.482032	0.444444	Peripheral
Streptococcus parasanguinis	4	-0.694086	0.571429	Peripheral
Streptococcus sanguinis	0	-1.3743	0.5	Peripheral
Streptococcus sinensis	4	1.48344	0.402778	Peripheral
Streptococcus sobrinus	4	0.176924	0.518519	Peripheral
Streptococcus sp. BS21	2	-0.591291	0.571429	Peripheral
Streptococcus sp. CM7	4	0.176924	0.244898	Peripheral
Streptococcus sp. oral taxon 056	2	-0.591291	0.32	Peripheral
Streptococcus sp. oral taxon 057	2	0.317278	0.375	Peripheral
Streptococcus sp. oral taxon 058	4	-0.258581	0.592593	Peripheral
Streptococcus sp. oral taxon 064	3	1.64619	0.40625	Peripheral
Streptococcus sp. oral taxon 066	4	2.35445	0.357143	Peripheral
Streptococcus sp. oral taxon 070	4	0.176924	0.61157	Peripheral
Streptococcus sp. oral taxon 074	4	-1.12959	0.611111	Peripheral
Synergistetes bacterium oral taxon 359	2	-1.04558	0.611111	Peripheral
Synergistetes bacterium oral taxon 360	2	-0.137007	0.277778	Peripheral
TM7 phylum sp. oral taxon 349	4	1.04793	0.32	Peripheral
TM7 phylum sp. oral taxon 350	4	0.612429	0.21875	Peripheral
TM7 phylum sp. oral taxon 351	0	-0.779456	0.612245	Peripheral
TM7 phylum sp. oral taxon 352	2	-1.04558	0.375	Peripheral
Treponema lecithinolyticum	4	-0.258581	0.277778	Peripheral
Treponema sp. oral taxon 227	4	1.04793	0.197531	Peripheral
Treponema sp. oral taxon 234	4	-0.258581	0.277778	Peripheral
Treponema sp. oral taxon 237	3	0.369552	0.32	Peripheral
Treponema sp. oral taxon 265	3	0.369552	0.32	Peripheral
Treponema sp. oral taxon 271	0	-0.482032	0.5	Peripheral
Treponema sp. oral taxon 518	0	1.59994	0.357143	Peripheral
Treponema sp. oral taxon G52	0	0.707664	0.486111	Peripheral
Treponema sp. oral taxon G76	1	-0.00738048	0.561983	Peripheral
Treponema vincentii	3	-1.5454	0.5	Peripheral
Veillonella atypica	1	-0.239865	0.375	Peripheral
Veillonella dispar	3	-0.268765	0.56	Peripheral
Veillonella parvula	2	-1.04558	0.611111	Peripheral
Veillonella sp. oral taxon 158	2	-0.137007	0.408163	Peripheral
Veillonellaceae bacterium oral taxon 131	3	-0.907083	0.5	Peripheral
Veillonellaceae bacterium oral taxon 150	4	-1.12959	0.56	Peripheral
Veillonellaceae bacterium oral taxon 155	0	-1.3743	0.5	Peripheral
Actinomyces oris	2	-0.137007	0	Ultra peripheral
Actinomyces viscosus	3	-0.268765	0	Ultra peripheral
Bifidobacterium longum	0	0.707664	0	Ultra peripheral
Candida tropicalis	1	0.14761	0	Ultra peripheral
Capnocytophaga gingivalis	1	-0.16237	0	Ultra peripheral
Comamonas testosteroni	0	1.30251	0	Ultra peripheral
Dietzia sp. oral taxon 368	1	-0.239865	0	Ultra peripheral
Eggerthia catenaformis	1	-0.239865	0	Ultra peripheral
Entamoeba gingivalis	1	-0.239865	0	Ultra peripheral
Enterococcus faecalis	1	-0.239865	0	Ultra peripheral
Eubacterium brachy	1	-0.239865	0	Ultra peripheral
Eubacterium infirmum	1	-0.16237	0	Ultra peripheral
Eubacterium sp. oral taxon G75	1	-0.239865	0	Ultra peripheral
Eubacterium sulci	1	-0.16237	0	Ultra peripheral
Eubacterium yurii	1	-0.16237	0	Ultra peripheral
Fusarium oxysporum	1	-0.16237	0	Ultra peripheral
Fusarium sp.	1	-0.16237	0	Ultra peripheral
Fusobacterium periodonticum	1	-0.16237	0	Ultra peripheral
Fusobacterium sp. oral taxon 203	1	-0.16237	0	Ultra peripheral
Haemophilus haemolyticus	1	-0.16237	0	Ultra peripheral
Haemophilus sputorum	1	-0.16237	0	Ultra peripheral
Johnsonella sp. oral taxon 166	1	-0.239865	0	Ultra peripheral
Jonquetella anthropi	1	-0.16237	0	Ultra peripheral
Kingella denitrificans	1	-0.16237	0	Ultra peripheral
Lachnospiraceae bacterium oral taxon 080	1	-0.239865	0	Ultra peripheral
Lachnospiraceae bacterium oral taxon 082	1	-0.16237	0	Ultra peripheral
Lachnospiraceae bacterium oral taxon 096	1	-0.239865	0	Ultra peripheral
Lachnospiraceae bacterium oral taxon 097	1	-0.239865	0	Ultra peripheral
Lachnospiraceae bacterium oral taxon 100	1	-0.239865	0	Ultra peripheral
Lachnospiraceae bacterium oral taxon 107	1	-0.31736	0	Ultra peripheral
Lachnospiraceae bacterium oral taxon 419	1	-0.239865	0	Ultra peripheral
Lachnospiraceae bacterium oral taxon 455	1	-0.16237	0	Ultra peripheral
Lactobacillus casei	1	-0.239865	0	Ultra peripheral
Lactobacillus crispatus	1	-0.239865	0	Ultra peripheral
Lactobacillus fermentum	1	-0.239865	0	Ultra peripheral
Lactobacillus gasseri	1	-0.239865	0	Ultra peripheral
Lactobacillus panis	1	-0.239865	0	Ultra peripheral
Lactobacillus paracasei	1	-0.239865	0	Ultra peripheral
Lactobacillus salivarius	1	-0.239865	0	Ultra peripheral
Lactobacillus sp. oral taxon 461	1	-0.239865	0	Ultra peripheral
Lactococcus lactis	1	-0.239865	0	Ultra peripheral
Leptotrichia sp. oral taxon 218	1	-0.239865	0	Ultra peripheral
Leptotrichia sp. oral taxon 221	1	-0.239865	0	Ultra peripheral
Leptotrichia sp. oral taxon 223	1	-0.239865	0	Ultra peripheral
Leptotrichia sp. oral taxon 463	1	-0.239865	0	Ultra peripheral
Leptotrichia sp. oral taxon 498	1	-0.239865	0	Ultra peripheral
Leptotrichia wadei	1	-0.239865	0	Ultra peripheral
Malassezia arunalokei	1	-0.16237	0	Ultra peripheral
Malassezia dermatis	1	-0.239865	0	Ultra peripheral
Malassezia globosa	1	-0.239865	0	Ultra peripheral
Malassezia japonica	1	-0.239865	0	Ultra peripheral
Malassezia restricta	1	-0.239865	0	Ultra peripheral
Malassezia sympodialis	1	-0.239865	0	Ultra peripheral
Megasphaera micronuciformis	1	-0.239865	0	Ultra peripheral
Mogibacterium timidum	1	-0.239865	0	Ultra peripheral
Mycoplasma orale	1	-0.239865	0	Ultra peripheral
Neisseria bacilliformis	1	-0.239865	0	Ultra peripheral
Neisseria elongata	1	-0.239865	0	Ultra peripheral
Neisseria meningitidis	1	-0.239865	0	Ultra peripheral
Neisseria mucosa	1	-0.239865	0	Ultra peripheral
Neisseria sp. oral taxon 014	1	-0.239865	0	Ultra peripheral
Neisseria sp. oral taxon 499	1	-0.239865	0	Ultra peripheral
Neisseria subflava	1	-0.239865	0	Ultra peripheral
Parvimonas sp. oral taxon 110	0	0.41024	0	Ultra peripheral
Penicillium commune	2	-1.04558	0	Ultra peripheral
Prevotella dentalis	2	-0.591291	0	Ultra peripheral
Prevotella sp. oral taxon 300	0	-0.482032	0	Ultra peripheral
Schaalia meyeri	2	1.22585	0	Ultra peripheral
Selenomonas sp. oral taxon 479	2	1.68013	0	Ultra peripheral
Shuttleworthia satelles	1	-0.239865	0	Ultra peripheral
Streptococcus dysgalactiae	4	0.176924	0	Ultra peripheral
Streptococcus salivarius	0	0.707664	0	Ultra peripheral
Streptococcus sp. oral taxon 071	2	-0.137007	0	Ultra peripheral
Streptococcus sp. oral taxon 431	4	0.612429	0	Ultra peripheral
Streptococcus vestibularis	4	0.612429	0	Ultra peripheral
Tannerella forsythia	4	-0.694086	0	Ultra peripheral
Treponema maltophilum	0	-1.07688	0	Ultra peripheral
Treponema medium	4	-1.12959	0	Ultra peripheral
Treponema sp. oral taxon 228	4	-1.12959	0	Ultra peripheral
Treponema sp. oral taxon 232	0	-1.07688	0	Ultra peripheral
Treponema sp. oral taxon 238	3	-0.268765	0	Ultra peripheral
Veillonellaceae bacterium oral taxon 483	4	-0.694086	0	Ultra peripheral

## Sheet: Taxa roles fluctuating
Table S1. Taxa role in the network cartography shown in Figure 3c.
	module	connectivity	participation	role
Actinomyces sp. oral taxon 169	3	4.84218	0.383604	Connector Hub
Actinomyces sp. oral taxon 171	3	4.94751	0.325207	Connector Hub
Actinomyces sp. oral taxon 175	3	3.7889	0.12642	Connector Hub
Aspergillus flavus	4	2.85985	0.304498	Connector Hub
Acinetobacter sp. oral taxon 408	3	-0.42424	0.72	Connector
Actinobaculum sp. oral taxon 183	2	0.574548	0.652778	Connector
Actinomyces denticolens	0	-0.840671	0.693878	Connector
Actinomyces oris	2	0.0205196	0.72449	Connector
Actinomyces sp. oral taxon 170	4	0.645772	0.622449	Connector
Actinomyces sp. oral taxon 180	4	-1.5683	0.625	Connector
Aspergillus caesiellus	4	-0.830278	0.625	Connector
Aspergillus niger	0	-0.840671	0.76	Connector
Aspergillus penicillioides	0	-0.396721	0.625	Connector
Aspergillus sp.	0	-0.840671	0.653061	Connector
Aspergillus versicolor	0	-0.396721	0.691358	Connector
Atopobium sp. oral taxon 416	4	-0.830278	0.743802	Connector
Capnocytophaga gingivalis	4	-0.830278	0.743802	Connector
Capnocytophaga sp. oral taxon 412	4	0.276759	0.691358	Connector
Cardiobacterium hominis	2	-1.08754	0.71875	Connector
Chloroflexi bacterium human oral taxon HOT-439	4	-0.461266	0.66	Connector
Comamonas testosteroni	4	-0.830278	0.65625	Connector
Desulfomicrobium orale	3	-0.213583	0.65625	Connector
Dialister invisus	0	-0.840671	0.65625	Connector
Entamoeba gingivalis	0	-1.28462	0.72	Connector
Eubacterium infirmum	1	-0.255134	0.66	Connector
Eubacterium sp. oral taxon G32	1	-0.70162	0.760331	Connector
Eubacterium yurii	2	-1.64157	0.625	Connector
Fusarium oxysporum	3	-0.42424	0.625	Connector
Fusarium sp.	3	-0.42424	0.625	Connector
Fusobacteria bacterium oral taxon 220	4	0.276759	0.673469	Connector
Fusobacterium naviforme	4	-0.0922531	0.652778	Connector
Fusobacterium necrophorum	3	-0.42424	0.72	Connector
Fusobacterium periodonticum	2	-1.64157	0.777778	Connector
Haemophilus aegyptius	4	-0.830278	0.691358	Connector
Haemophilus sp. oral taxon 036	3	-0.213583	0.72	Connector
Lachnospiraceae bacterium oral taxon 080	3	-0.318911	0.666667	Connector
Lachnospiraceae bacterium oral taxon 107	3	-0.213583	0.763889	Connector
Lachnospiraceae bacterium oral taxon 373	1	-0.70162	0.691358	Connector
Lachnospiraceae bacterium oral taxon 419	1	-1.1481	0.740741	Connector
Lactobacillus fermentum	3	-0.42424	0.77551	Connector
Lactobacillus gasseri	3	-0.213583	0.716049	Connector
Lactobacillus vaginalis	3	-0.213583	0.691358	Connector
Leptotrichia sp. oral taxon 225	0	-0.840671	0.734694	Connector
Leptotrichia sp. oral taxon 498	2	-0.533509	0.65625	Connector
Malassezia dermatis	2	-0.533509	0.65625	Connector
Malassezia restricta	2	0.574548	0.652778	Connector
Neisseria sp. oral taxon 014	3	-0.318911	0.666667	Connector
Oribacterium sinus	0	-1.28462	0.722222	Connector
Parvimonas sp. oral taxon 393	1	-1.59459	0.625	Connector
Penicillium brevicompactum	3	0.102403	0.695312	Connector
Penicillium commune	2	-0.533509	0.625	Connector
Peptoniphilus sp. oral taxon 375	3	-0.318911	0.71875	Connector
Pleosporales sp.	1	0.191351	0.680556	Connector
Polyporales sp.	0	-1.28462	0.72	Connector
Prevotella buccae	1	0.191351	0.698225	Connector
Prevotella denticola	4	-0.830278	0.65625	Connector
Prevotella sp. oral taxon 303	2	1.12858	0.675556	Connector
Prevotella sp. oral taxon 314	2	0.0205196	0.710744	Connector
Selenomonas sp. oral taxon 126	1	-1.1481	0.666667	Connector
Selenomonas sp. oral taxon 479	1	-1.1481	0.666667	Connector
Selenomonas sp. oral taxon F84	3	-0.42424	0.72	Connector
Streptococcus anginosus	1	-1.59459	0.625	Connector
Streptococcus sanguinis	1	-0.70162	0.65625	Connector
Streptococcus sp. oral taxon 057	2	-1.08754	0.734694	Connector
Streptococcus sp. oral taxon 064	0	-0.396721	0.65625	Connector
Streptococcus sp. oral taxon 066	0	0.491178	0.674556	Connector
TM7 phylum sp. oral taxon 350	1	-0.70162	0.65625	Connector
Treponema lecithinolyticum	0	-0.396721	0.65625	Connector
Treponema sp. oral taxon 232	3	-0.42424	0.72	Connector
Treponema sp. oral taxon 239	2	-1.64157	0.72	Connector
Veillonella parvula	3	-0.42424	0.64	Connector
Veillonellaceae bacterium oral taxon 150	0	-0.840671	0.71875	Connector
Veillonellaceae bacterium oral taxon 483	4	-1.19929	0.666667	Connector
Cryptococcus sp.	0	-1.72857	0.8	Kinless
Abiotrophia defectiva	2	1.6826	0.540816	Peripheral
Acremonium sp.	1	-0.255134	0.617284	Peripheral
Actinomyces gerencseriae	2	1.12858	0.37037	Peripheral
Actinomyces naeslundii	2	1.12858	0.60355	Peripheral
Actinomyces sp. ICM54	2	-0.533509	0.444444	Peripheral
Actinomyces sp. oral taxon 178	4	-1.19929	0.56	Peripheral
Actinomyces sp. oral taxon 414	4	-0.461266	0.277778	Peripheral
Actinomyces viscosus	4	2.12182	0.142012	Peripheral
Aggregatibacter actinomycetemcomitans	4	0.276759	0.21875	Peripheral
Aggregatibacter aphrophilus	4	2.49083	0.24	Peripheral
Aggregatibacter segnis	0	0.935128	0.21875	Peripheral
Aggregatibacter sp. oral taxon 513	4	-0.461266	0.277778	Peripheral
Alloscardovia omnicolens	4	-1.19929	0.611111	Peripheral
Alternaria sp.	4	1.3838	0.378698	Peripheral
Anaeroglobus geminatus	4	0.276759	0.37037	Peripheral
Aspergillus spathulatus	4	2.12182	0.421875	Peripheral
Aspergillus spinosus	4	-0.0922531	0.61157	Peripheral
Aureobasidium leucospermi	4	0.645772	0.602041	Peripheral
Bacteroidetes bacterium oral taxon 272	4	0.276759	0.345679	Peripheral
Bacteroidetes bacterium oral taxon 274	4	0.645772	0.429752	Peripheral
Bacteroidetes bacterium oral taxon 280	4	0.645772	0.556213	Peripheral
Bifidobacterium dentium	4	-0.461266	0.277778	Peripheral
Bifidobacterium longum	4	-0.461266	0.5625	Peripheral
Brevundimonas diminuta	4	1.01478	0.31405	Peripheral
Bulleidia extructa	4	-1.19929	0.48	Peripheral
Burkholderia sp. oral taxon 406	4	2.49083	0.45679	Peripheral
Campylobacter concisus	2	1.6826	0.396694	Peripheral
Campylobacter curvus	1	-1.1481	0.612245	Peripheral
Campylobacter rectus	2	-0.533509	0.5	Peripheral
Campylobacter showae	2	0.574548	0.444444	Peripheral
Campylobacter sp. oral taxon G43	2	1.12858	0.541667	Peripheral
Candida albicans	0	0.491178	0.569444	Peripheral
Candida parapsilosis	2	-1.08754	0.5	Peripheral
Candida quercitrusa	4	0.276759	0.48	Peripheral
Candida sake	4	-0.0922531	0.375	Peripheral
Candida tropicalis	4	-1.19929	0.611111	Peripheral
Capnocytophaga granulosa	1	1.97729	0.165289	Peripheral
Capnocytophaga sp. oral taxon 338	1	1.97729	0.378698	Peripheral
Capnocytophaga sp. oral taxon G34	1	1.08432	0.444444	Peripheral
Capnocytophaga sputigena	4	0.276759	0.512397	Peripheral
Cardiobacterium valvarum	4	-0.0922531	0.518519	Peripheral
Catonella morbi	3	-0.108254	0.53125	Peripheral
Catonella sp. oral taxon 164	1	1.08432	0.602041	Peripheral
Cladosporium cladosporioides	4	-1.19929	0.56	Peripheral
Cladosporium sphaerospermum	4	0.645772	0.568047	Peripheral
Clostridiales bacterium oral taxon 075	2	0.574548	0.58	Peripheral
Clostridiales bacterium oral taxon G74	1	-1.1481	0.48	Peripheral
Clostridium sp. MSTE9	2	-0.533509	0.571429	Peripheral
Corynebacterium durum	1	-0.70162	0.59375	Peripheral
Desulfobulbus sp. oral taxon 041	2	1.6826	0.34	Peripheral
Desulfovibrio sp. oral taxon 040	2	0.0205196	0.53125	Peripheral
Dialister micraerophilus	1	1.08432	0.602041	Peripheral
Dialister sp. oral taxon 502	4	0.645772	0.544379	Peripheral
Dialister sp. oral taxon A97	1	0.637836	0.37037	Peripheral
Dietzia sp. oral taxon 368	1	-0.70162	0.32	Peripheral
Eggerthia catenaformis	2	-0.533509	0.571429	Peripheral
Eikenella corrodens	0	-0.396721	0.5	Peripheral
Enterococcus faecalis	0	0.935128	0.37037	Peripheral
Eubacterium brachy	3	-0.213583	0.571429	Peripheral
Eubacterium saphenum	2	0.0205196	0.567901	Peripheral
Eubacterium sp. oral taxon B60	2	1.6826	0.486111	Peripheral
Eubacterium sp. oral taxon G75	1	1.08432	0.601562	Peripheral
Eubacterium sulci	2	0.0205196	0.617284	Peripheral
Filifactor alocis	1	-0.255134	0.53125	Peripheral
Fusobacterium nucleatum	2	-1.08754	0.612245	Peripheral
Fusobacterium sp. oral taxon 203	4	-0.0922531	0.375	Peripheral
Fusobacterium sp. oral taxon 370	1	-1.1481	0.56	Peripheral
Gemella haemolysans	3	-0.318911	0.56	Peripheral
Gemella morbillorum	3	-0.42424	0.444444	Peripheral
Granulicatella adiacens	1	1.08432	0.602041	Peripheral
Granulicatella elegans	3	-0.318911	0.611111	Peripheral
Haemophilus haemolyticus	4	-0.830278	0.5	Peripheral
Haemophilus sputorum	3	-0.213583	0.5	Peripheral
Johnsonella sp. oral taxon 166	3	-0.108254	0.617284	Peripheral
Jonquetella anthropi	3	0.102403	0.37037	Peripheral
Kingella denitrificans	3	-0.318911	0.56	Peripheral
Kingella sp. oral taxon 012	3	2.20897	0.184444	Peripheral
Lachnoanaerobaculum saburreum	3	-0.00292579	0.244898	Peripheral
Lachnospiraceae bacterium oral taxon 097	3	-0.213583	0.571429	Peripheral
Lachnospiraceae bacterium oral taxon 100	3	-0.213583	0.5	Peripheral
Lachnospiraceae bacterium oral taxon 455	1	-1.59459	0.5	Peripheral
Lactobacillus salivarius	3	-0.318911	0.611111	Peripheral
Leptotrichia sp. oral taxon 218	3	-0.213583	0.444444	Peripheral
Leptotrichia sp. oral taxon 223	3	-0.318911	0.56	Peripheral
Leptotrichia sp. oral taxon 417	3	-0.108254	0.277778	Peripheral
Leptotrichia sp. oral taxon 463	3	-0.213583	0.32	Peripheral
Leptotrichia wadei	3	-0.108254	0.53125	Peripheral
Malassezia arunalokei	4	-1.19929	0.611111	Peripheral
Malassezia globosa	2	-2.19559	0.5	Peripheral
Mycoplasma orale	3	0.31306	0.31405	Peripheral
Neisseria meningitidis	2	0.0205196	0.58	Peripheral
Neisseria sp. oral taxon 499	3	-0.213583	0.489796	Peripheral
Neisseria subflava	1	-0.255134	0.617284	Peripheral
Occultifur sp.	1	1.53081	0.461538	Peripheral
Oribacterium sp. oral taxon 372	4	-0.830278	0.32	Peripheral
Parvimonas sp. oral taxon 110	3	-0.213583	0.444444	Peripheral
Parvimonas sp. oral taxon D94	3	-0.108254	0.277778	Peripheral
Penicillium citrinum	1	0.191351	0.58	Peripheral
Penicillium glabrum	3	-0.213583	0.612245	Peripheral
Peptococcus sp. oral taxon 167	3	-0.213583	0.32	Peripheral
Peptoniphilus indolicus	1	-0.255134	0.408163	Peripheral
Peptostreptococcaceae bacterium oral taxon 091	0	0.935128	0.556213	Peripheral
Peptostreptococcaceae bacterium oral taxon 369	4	-0.0922531	0.58	Peripheral
Peptostreptococcaceae bacterium oral taxon 383	1	-0.255134	0.53125	Peripheral
Peptostreptococcaceae bacterium oral taxon D17	0	0.0472287	0.58	Peripheral
Peptostreptococcus stomatis	4	-0.461266	0.58	Peripheral
Pichia sp.	4	0.276759	0.591716	Peripheral
Porphyromonas catoniae	2	-0.533509	0.5	Peripheral
Porphyromonas endodontalis	2	1.12858	0.37037	Peripheral
Porphyromonas sp. oral taxon 279	4	0.276759	0.545455	Peripheral
Prevotella dentalis	2	1.12858	0.37037	Peripheral
Prevotella melaninogenica	1	-1.59459	0.444444	Peripheral
Prevotella micans	4	-0.830278	0.32	Peripheral
Prevotella oris	2	-0.533509	0.59375	Peripheral
Prevotella scopos	2	1.12858	0.37037	Peripheral
Prevotella shahii	2	0.574548	0.518519	Peripheral
Prevotella sp. oral taxon 292	2	1.12858	0.37037	Peripheral
Prevotella sp. oral taxon 298	2	0.0205196	0.46875	Peripheral
Prevotella sp. oral taxon 300	2	1.6826	0.197531	Peripheral
Prevotella sp. oral taxon 309	2	0.0205196	0.44898	Peripheral
Prevotella sp. oral taxon 313	0	1.82303	0.461538	Peripheral
Prevotella sp. oral taxon G57	0	0.0472287	0.567901	Peripheral
Propionibacterium acidifaciens	2	0.0205196	0.44898	Peripheral
Pseudopropionibacterium propionicum	1	-0.255134	0.53125	Peripheral
Pseudoramibacter alactolyticus	0	1.82303	0.461538	Peripheral
Rhodotorula mucilaginosa	0	1.37908	0.429752	Peripheral
Rhodotorula sp.	2	-1.08754	0.375	Peripheral
Rothia dentocariosa	1	-0.70162	0.5	Peripheral
Saccharomyces bayanus	1	1.08432	0.34	Peripheral
Saccharomyces cerevisiae	1	0.637836	0.21875	Peripheral
Schaalia georgiae	2	0.0205196	0.408163	Peripheral
Schaalia meyeri	0	0.935128	0.48	Peripheral
Schaalia odontolytica	0	0.0472287	0.617284	Peripheral
Selenomonas artemidis	0	0.935128	0.46	Peripheral
Selenomonas flueggei	0	-0.396721	0.5	Peripheral
Selenomonas noxia	1	1.53081	0.416667	Peripheral
Selenomonas sp. oral taxon 133	3	-0.42424	0.444444	Peripheral
Selenomonas sp. oral taxon 134	0	0.935128	0.37037	Peripheral
Selenomonas sp. oral taxon 149	2	0.0205196	0.53125	Peripheral
Selenomonas sp. oral taxon 442	1	1.97729	0.165289	Peripheral
Selenomonas sp. oral taxon H64	1	-0.70162	0.571429	Peripheral
Selenomonas sp. oral taxon H65	0	0.0472287	0.277778	Peripheral
Selenomonas sputigena	2	0.0205196	0.567901	Peripheral
Shuttleworthia satelles	1	-0.70162	0.612245	Peripheral
Staphylococcus epidermidis	1	-0.70162	0.571429	Peripheral
Staphylococcus warneri	4	0.276759	0.46	Peripheral
Streptococcus australis	1	0.191351	0.493827	Peripheral
Streptococcus constellatus	1	1.08432	0.34	Peripheral
Streptococcus dysgalactiae	1	1.08432	0.429752	Peripheral
Streptococcus gordonii	1	1.08432	0.197531	Peripheral
Streptococcus infantis	0	-0.840671	0.611111	Peripheral
Streptococcus intermedius	1	-0.255134	0.408163	Peripheral
Streptococcus mitis	1	-0.255134	0.277778	Peripheral
Streptococcus mutans	4	-0.830278	0.32	Peripheral
Streptococcus oralis	4	0.276759	0.48	Peripheral
Streptococcus parasanguinis	1	-0.255134	0.5625	Peripheral
Streptococcus salivarius	1	0.637836	0.37037	Peripheral
Streptococcus sinensis	1	0.637836	0.46	Peripheral
Streptococcus sobrinus	1	-0.255134	0.46875	Peripheral
Streptococcus sp. AC15	1	-0.255134	0.53125	Peripheral
Streptococcus sp. AS14	1	0.637836	0.46	Peripheral
Streptococcus sp. BS21	1	0.191351	0.40625	Peripheral
Streptococcus sp. CM7	1	-1.1481	0.611111	Peripheral
Streptococcus sp. oral taxon 055	3	-0.318911	0.56	Peripheral
Streptococcus sp. oral taxon 056	0	1.37908	0.197531	Peripheral
Streptococcus sp. oral taxon 070	0	2.26698	0.390533	Peripheral
Streptococcus sp. oral taxon 071	2	-2.19559	0.5	Peripheral
Streptococcus sp. oral taxon 074	1	-0.255134	0.277778	Peripheral
Streptococcus sp. oral taxon 431	4	-1.19929	0.48	Peripheral
Streptococcus vestibularis	1	-0.255134	0.277778	Peripheral
Synergistetes bacterium oral taxon 359	0	-0.840671	0.48	Peripheral
TM7 phylum sp. oral taxon 346	1	-0.255134	0.53125	Peripheral
TM7 phylum sp. oral taxon 349	1	-0.255134	0.277778	Peripheral
TM7 phylum sp. oral taxon 351	0	0.491178	0.40625	Peripheral
Treponema denticola	0	0.935128	0.37037	Peripheral
Treponema maltophilum	0	-0.840671	0.56	Peripheral
Treponema medium	3	-0.213583	0.444444	Peripheral
Treponema sp. oral taxon 227	0	0.491178	0.40625	Peripheral
Treponema sp. oral taxon 228	1	-1.59459	0.444444	Peripheral
Treponema sp. oral taxon 237	0	-0.396721	0.5	Peripheral
Treponema sp. oral taxon 265	4	-0.830278	0.489796	Peripheral
Treponema sp. oral taxon 271	4	-0.0922531	0.40625	Peripheral
Treponema sp. oral taxon 518	4	0.645772	0.34	Peripheral
Treponema sp. oral taxon G52	4	1.01478	0.18	Peripheral
Treponema sp. oral taxon G76	2	0.0205196	0.617284	Peripheral
Treponema vincentii	2	-1.08754	0.56	Peripheral
Veillonella atypica	0	0.0472287	0.617284	Peripheral
Veillonella dispar	2	0.574548	0.61157	Peripheral
Veillonella sp. oral taxon 158	0	-1.28462	0.444444	Peripheral
Veillonellaceae bacterium oral taxon 129	4	-0.0922531	0.493827	Peripheral
Veillonellaceae bacterium oral taxon 131	1	-1.1481	0.48	Peripheral
Veillonellaceae bacterium oral taxon 155	1	-0.70162	0.5	Peripheral
Xanthomonas sp. oral taxon 037	0	-1.28462	0.444444	Peripheral
Actinomyces sp. oral taxon 448	4	1.3838	0	Ultra peripheral
Aggregatibacter sp. oral taxon 458	4	-0.0922531	0	Ultra peripheral
Capnocytophaga sp. oral taxon 380	4	0.645772	0	Ultra peripheral
Cryptobacterium curtum	2	0.0205196	0	Ultra peripheral
Lachnospiraceae bacterium oral taxon 082	3	-0.108254	0	Ultra peripheral
Lachnospiraceae bacterium oral taxon 096	3	-0.213583	0	Ultra peripheral
Lactobacillus casei	3	-0.213583	0	Ultra peripheral
Lactobacillus crispatus	3	-0.108254	0	Ultra peripheral
Lactobacillus panis	3	-0.213583	0	Ultra peripheral
Lactobacillus paracasei	3	-0.213583	0	Ultra peripheral
Lactobacillus rhamnosus	3	-0.213583	0	Ultra peripheral
Lactobacillus sp. oral taxon 461	3	-0.213583	0	Ultra peripheral
Lactococcus lactis	3	-0.213583	0	Ultra peripheral
Leptotrichia sp. oral taxon 219	3	-0.213583	0	Ultra peripheral
Leptotrichia sp. oral taxon 221	3	-0.213583	0	Ultra peripheral
Malassezia furfur	3	-0.213583	0	Ultra peripheral
Malassezia japonica	3	-0.213583	0	Ultra peripheral
Malassezia sp.	3	-0.213583	0	Ultra peripheral
Malassezia sympodialis	3	-0.213583	0	Ultra peripheral
Malasseziales sp.	3	-0.213583	0	Ultra peripheral
Megasphaera micronuciformis	3	-0.318911	0	Ultra peripheral
Mogibacterium timidum	3	-0.213583	0	Ultra peripheral
Neisseria bacilliformis	3	-0.213583	0	Ultra peripheral
Neisseria elongata	3	-0.213583	0	Ultra peripheral
Neisseria flavescens	3	-0.213583	0	Ultra peripheral
Neisseria lactamica	3	-0.213583	0	Ultra peripheral
Neisseria mucosa	3	-0.213583	0	Ultra peripheral
Parvimonas micra	4	-1.19929	0	Ultra peripheral
Plectosphaerella sp.	0	-0.840671	0	Ultra peripheral
Sphingomonas sp. oral taxon 007	1	-0.255134	0	Ultra peripheral
Streptococcus cristatus	1	2.42378	0	Ultra peripheral
Streptococcus sp. oral taxon 058	1	0.191351	0	Ultra peripheral
Streptococcus sp. oral taxon 061	1	1.53081	0	Ultra peripheral
Synergistetes bacterium oral taxon 360	1	0.637836	0	Ultra peripheral
Tannerella forsythia	1	1.53081	0	Ultra peripheral
TM7 phylum sp. oral taxon 352	0	0.935128	0	Ultra peripheral
Treponema sp. oral taxon 234	3	-0.42424	0	Ultra peripheral
Treponema sp. oral taxon 238	0	1.82303	0	Ultra peripheral
Treponema sp. oral taxon 257	2	-0.533509	0	Ultra peripheral
Treponema sp. oral taxon 517	0	-0.840671	0	Ultra peripheral
