# Supplementary material for: Long-term dynamics of the human oral microbiome during clinical disease progression
Source: BMC Biol. 2021 Nov 6;19:240. doi: 10.1186/s12915-021-01169-z (PMC8572441; doi:10.1186/s12915-021-01169-z)
Supplement: Supplementary file 7 — Additional File 7: Table S2. Species composition of clusters presented in Fig. 5. [file 12915_2021_1169_MOESM7_ESM.xlsx]

## Sheet: stable optimal clustering
Table S2. Species composition of clusters presented in Figure 5a.
Cluster 1	Cluster 2	Cluster 3	Cluster 4	Cluster 5	Cluster 6	Cluster 7	Cluster 8	Cluster 9	Cluster 10	Cluster 11	Cluster 12
Abiotrophia defectiva	Acinetobacter sp. oral taxon 408	Actinobaculum sp. oral taxon 183	Actinomyces denticolens	Actinomyces naeslundii	Actinomyces sp. oral taxon 448	Aggregatibacter actinomycetemcomitans	Aggregatibacter aphrophilus	Bifidobacterium longum	Catonella morbi	Fusobacterium naviforme	Streptococcus sp. oral taxon 064
Clostridiales bacterium oral taxon G74	Acremonium sp.	Actinomyces sp. oral taxon 170	Actinomyces oris	Fusobacterium necrophorum	Brevundimonas diminuta	Lactobacillus fermentum	Gemella morbillorum	Comamonas testosteroni	Dietzia sp. oral taxon 368	Lactobacillus crispatus	Veillonella sp. oral taxon 158
Dialister micraerophilus	Actinomyces gerencseriae	Actinomyces sp. oral taxon 171	Actinomyces sp. oral taxon 169		Fusobacterium nucleatum	Xanthomonas sp. oral taxon 037	Haemophilus haemolyticus	Dialister invisus	Plectosphaerella sp.	Streptococcus salivarius
Fusobacterium sp. oral taxon 370	Actinomyces sp. ICM54	Anaeroglobus geminatus	Actinomyces sp. oral taxon 180		Fusobacterium periodonticum		Jonquetella anthropi	Eubacterium brachy	Streptococcus vestibularis
Granulicatella elegans	Actinomyces sp. oral taxon 175	Bacteroidetes bacterium oral taxon 272	Bulleidia extructa		Haemophilus sp. oral taxon 036		Malassezia restricta	Eubacterium sulci	Tannerella forsythia
Lactobacillus gasseri	Actinomyces sp. oral taxon 178	Campylobacter concisus	Corynebacterium durum		Lactobacillus casei		Malasseziales sp.	Fusobacteria bacterium oral taxon 220
Neisseria flavescens	Actinomyces sp. oral taxon 414	Eggerthia catenaformis	Entamoeba gingivalis		Lactococcus lactis		Neisseria subflava	Staphylococcus warneri
Porphyromonas sp. oral taxon 279	Actinomyces viscosus	Lactobacillus paracasei	Enterococcus faecalis		Leptotrichia sp. oral taxon 219			Streptococcus anginosus
Streptococcus constellatus	Aggregatibacter segnis	Lactobacillus rhamnosus	Eubacterium yurii		Streptococcus australis			Streptococcus mitis
Streptococcus dysgalactiae	Aggregatibacter sp. oral taxon 458	Leptotrichia wadei	Filifactor alocis		Streptococcus cristatus
Streptococcus gordonii	Aggregatibacter sp. oral taxon 513	Schaalia meyeri	Fusobacterium sp. oral taxon 203		Streptococcus mutans
Streptococcus sp. oral taxon 431	Alloscardovia omnicolens	Streptococcus sp. oral taxon 056	Lactobacillus panis		Streptococcus parasanguinis
Veillonellaceae bacterium oral taxon 483	Alternaria sp.	Treponema denticola	Lactobacillus vaginalis		Streptococcus sp. oral taxon 058
	Aspergillus caesiellus		Leptotrichia sp. oral taxon 218		Streptococcus sp. oral taxon 071
	Aspergillus flavus		Neisseria elongata
	Aspergillus niger		Prevotella sp. oral taxon 314
	Aspergillus penicillioides		Saccharomyces cerevisiae
	Aspergillus sp.		Schaalia odontolytica
	Aspergillus spathulatus		Streptococcus sinensis
	Aspergillus spinosus		Streptococcus sp. BS21
	Aspergillus versicolor		Streptococcus sp. oral taxon 061
	Atopobium sp. oral taxon 416		Treponema lecithinolyticum
	Aureobasidium leucospermi		Treponema sp. oral taxon 232
	Bacteroidetes bacterium oral taxon 274
	Bacteroidetes bacterium oral taxon 280
	Bifidobacterium dentium
	Burkholderia sp. oral taxon 406
	Campylobacter curvus
	Campylobacter rectus
	Campylobacter showae
	Campylobacter sp. oral taxon G43
	Candida albicans
	Candida parapsilosis
	Candida quercitrusa
	Candida sake
	Candida tropicalis
	Capnocytophaga gingivalis
	Capnocytophaga granulosa
	Capnocytophaga sp. oral taxon 338
	Capnocytophaga sp. oral taxon 380
	Capnocytophaga sp. oral taxon 412
	Capnocytophaga sp. oral taxon G34
	Capnocytophaga sputigena
	Cardiobacterium hominis
	Cardiobacterium valvarum
	Catonella sp. oral taxon 164
	Chloroflexi bacterium human oral taxon HOT-439
	Cladosporium cladosporioides
	Cladosporium sphaerospermum
	Clostridiales bacterium oral taxon 075
	Clostridium sp. MSTE9
	Cryptobacterium curtum
	Cryptococcus sp.
	Desulfobulbus sp. oral taxon 041
	Desulfomicrobium orale
	Desulfovibrio sp. oral taxon 040
	Dialister sp. oral taxon 502
	Dialister sp. oral taxon A97
	Eikenella corrodens
	Eubacterium infirmum
	Eubacterium saphenum
	Eubacterium sp. oral taxon B60
	Eubacterium sp. oral taxon G32
	Eubacterium sp. oral taxon G75
	Fusarium oxysporum
	Fusarium sp.
	Gemella haemolysans
	Granulicatella adiacens
	Haemophilus aegyptius
	Haemophilus sputorum
	Johnsonella sp. oral taxon 166
	Kingella denitrificans
	Kingella sp. oral taxon 012
	Lachnoanaerobaculum saburreum
	Lachnospiraceae bacterium oral taxon 080
	Lachnospiraceae bacterium oral taxon 082
	Lachnospiraceae bacterium oral taxon 096
	Lachnospiraceae bacterium oral taxon 097
	Lachnospiraceae bacterium oral taxon 100
	Lachnospiraceae bacterium oral taxon 107
	Lachnospiraceae bacterium oral taxon 373
	Lachnospiraceae bacterium oral taxon 419
	Lachnospiraceae bacterium oral taxon 455
	Lactobacillus salivarius
	Lactobacillus sp. oral taxon 461
	Leptotrichia sp. oral taxon 221
	Leptotrichia sp. oral taxon 223
	Leptotrichia sp. oral taxon 225
	Leptotrichia sp. oral taxon 417
	Leptotrichia sp. oral taxon 463
	Leptotrichia sp. oral taxon 498
	Malassezia arunalokei
	Malassezia dermatis
	Malassezia furfur
	Malassezia globosa
	Malassezia japonica
	Malassezia sp.
	Malassezia sympodialis
	Megasphaera micronuciformis
	Mogibacterium timidum
	Mycoplasma orale
	Neisseria bacilliformis
	Neisseria lactamica
	Neisseria meningitidis
	Neisseria mucosa
	Neisseria sp. oral taxon 014
	Neisseria sp. oral taxon 499
	Occultifur sp.
	Oribacterium sinus
	Oribacterium sp. oral taxon 372
	Parvimonas micra
	Parvimonas sp. oral taxon 110
	Parvimonas sp. oral taxon 393
	Parvimonas sp. oral taxon D94
	Penicillium brevicompactum
	Penicillium citrinum
	Penicillium commune
	Penicillium glabrum
	Peptococcus sp. oral taxon 167
	Peptoniphilus indolicus
	Peptoniphilus sp. oral taxon 375
	Peptostreptococcaceae bacterium oral taxon 091
	Peptostreptococcaceae bacterium oral taxon 369
	Peptostreptococcaceae bacterium oral taxon 383
	Peptostreptococcaceae bacterium oral taxon D17
	Peptostreptococcus stomatis
	Pichia sp.
	Pleosporales sp.
	Polyporales sp.
	Porphyromonas catoniae
	Porphyromonas endodontalis
	Prevotella buccae
	Prevotella dentalis
	Prevotella denticola
	Prevotella melaninogenica
	Prevotella micans
	Prevotella oris
	Prevotella scopos
	Prevotella shahii
	Prevotella sp. oral taxon 292
	Prevotella sp. oral taxon 298
	Prevotella sp. oral taxon 300
	Prevotella sp. oral taxon 303
	Prevotella sp. oral taxon 309
	Prevotella sp. oral taxon 313
	Prevotella sp. oral taxon G57
	Propionibacterium acidifaciens
	Pseudopropionibacterium propionicum
	Pseudoramibacter alactolyticus
	Rhodotorula mucilaginosa
	Rhodotorula sp.
	Rothia dentocariosa
	Saccharomyces bayanus
	Schaalia georgiae
	Selenomonas artemidis
	Selenomonas flueggei
	Selenomonas noxia
	Selenomonas sp. oral taxon 126
	Selenomonas sp. oral taxon 133
	Selenomonas sp. oral taxon 134
	Selenomonas sp. oral taxon 149
	Selenomonas sp. oral taxon 442
	Selenomonas sp. oral taxon 479
	Selenomonas sp. oral taxon F84
	Selenomonas sp. oral taxon H64
	Selenomonas sp. oral taxon H65
	Selenomonas sputigena
	Shuttleworthia satelles
	Sphingomonas sp. oral taxon 007
	Staphylococcus epidermidis
	Streptococcus infantis
	Streptococcus intermedius
	Streptococcus oralis
	Streptococcus sanguinis
	Streptococcus sobrinus
	Streptococcus sp. AC15
	Streptococcus sp. AS14
	Streptococcus sp. CM7
	Streptococcus sp. oral taxon 055
	Streptococcus sp. oral taxon 057
	Streptococcus sp. oral taxon 066
	Streptococcus sp. oral taxon 070
	Streptococcus sp. oral taxon 074
	Synergistetes bacterium oral taxon 359
	Synergistetes bacterium oral taxon 360
	TM7 phylum sp. oral taxon 346
	TM7 phylum sp. oral taxon 349
	TM7 phylum sp. oral taxon 350
	TM7 phylum sp. oral taxon 351
	TM7 phylum sp. oral taxon 352
	Treponema maltophilum
	Treponema medium
	Treponema sp. oral taxon 227
	Treponema sp. oral taxon 228
	Treponema sp. oral taxon 234
	Treponema sp. oral taxon 237
	Treponema sp. oral taxon 238
	Treponema sp. oral taxon 239
	Treponema sp. oral taxon 257
	Treponema sp. oral taxon 265
	Treponema sp. oral taxon 271
	Treponema sp. oral taxon 517
	Treponema sp. oral taxon 518
	Treponema sp. oral taxon G52
	Treponema sp. oral taxon G76
	Treponema vincentii
	Veillonella atypica
	Veillonella dispar
	Veillonella parvula
	Veillonellaceae bacterium oral taxon 129
	Veillonellaceae bacterium oral taxon 131
	Veillonellaceae bacterium oral taxon 150
	Veillonellaceae bacterium oral taxon 155

## Sheet: progressing optimal clustering
Table S2. Species composition of clusters presented in Figure 5b.
Cluster 1	Cluster 2	Cluster 3	Cluster 4	Cluster 5	Cluster 6	Cluster 7	Cluster 8	Cluster 9	Cluster 10	Cluster 11
Abiotrophia defectiva	Acinetobacter sp. oral taxon 408	Actinobaculum sp. oral taxon 183	Actinomyces denticolens	Actinomyces gerencseriae	Actinomyces naeslundii	Actinomyces oris	Actinomyces sp. oral taxon 170	Actinomyces sp. oral taxon 171	Anaeroglobus geminatus	Lactobacillus gasseri
Aggregatibacter aphrophilus	Acremonium sp.		Entamoeba gingivalis	Dialister micraerophilus	Aggregatibacter sp. oral taxon 458	Aggregatibacter actinomycetemcomitans	Corynebacterium durum	Actinomyces sp. oral taxon 448	Bacteroidetes bacterium oral taxon 272	Leptotrichia sp. oral taxon 218
Bulleidia extructa	Actinomyces sp. ICM54		Granulicatella elegans	Eikenella corrodens	Aspergillus flavus	Fusobacterium nucleatum	Leptotrichia wadei	Brevundimonas diminuta	Dialister invisus	Staphylococcus warneri
Catonella morbi	Actinomyces sp. oral taxon 175		Prevotella denticola	Lachnospiraceae bacterium oral taxon 100	Bifidobacterium longum	Plectosphaerella sp.	Streptococcus sp. oral taxon 056	Haemophilus haemolyticus	Eggerthia catenaformis	Streptococcus anginosus
Comamonas testosteroni	Actinomyces sp. oral taxon 178		Streptococcus mitis	Leptotrichia sp. oral taxon 219	Filifactor alocis	Schaalia meyeri		Lactobacillus panis	Fusobacterium necrophorum	Streptococcus australis
Dietzia sp. oral taxon 368	Actinomyces sp. oral taxon 414		Streptococcus mutans	Malassezia restricta	Fusobacterium sp. oral taxon 203			Saccharomyces cerevisiae	Haemophilus sp. oral taxon 036	Streptococcus constellatus
Eubacterium brachy	Actinomyces viscosus		Treponema sp. oral taxon 257	Malasseziales sp.	Rhodotorula sp.			Schaalia odontolytica	Lactobacillus casei	Streptococcus sp. oral taxon 064
Eubacterium sulci	Aggregatibacter sp. oral taxon 513			Streptococcus cristatus				Treponema denticola	Lactobacillus crispatus	Veillonella sp. oral taxon 158
Fusobacteria bacterium oral taxon 220	Alternaria sp.			Streptococcus gordonii					Lactobacillus fermentum
Fusobacterium naviforme	Aspergillus caesiellus			Streptococcus sp. oral taxon 061					Lactobacillus paracasei
Fusobacterium periodonticum	Aspergillus niger			TM7 phylum sp. oral taxon 351					Lactobacillus rhamnosus
Fusobacterium sp. oral taxon 370	Aspergillus penicillioides								Lactococcus lactis
Gemella morbillorum	Aspergillus sp.								Prevotella sp. oral taxon 314
Jonquetella anthropi	Aspergillus spathulatus								Streptococcus dysgalactiae
Lactobacillus vaginalis	Aspergillus spinosus								Streptococcus parasanguinis
Porphyromonas sp. oral taxon 279	Aspergillus versicolor								Streptococcus salivarius
Streptococcus vestibularis	Atopobium sp. oral taxon 416								Streptococcus sp. oral taxon 058
Veillonella atypica	Bacteroidetes bacterium oral taxon 274								Streptococcus sp. oral taxon 071
Veillonella parvula	Bacteroidetes bacterium oral taxon 280								Tannerella forsythia
Xanthomonas sp. oral taxon 037	Bifidobacterium dentium
	Burkholderia sp. oral taxon 406
	Campylobacter curvus
	Campylobacter rectus
	Campylobacter showae
	Candida albicans
	Candida parapsilosis
	Candida quercitrusa
	Candida sake
	Candida tropicalis
	Capnocytophaga granulosa
	Capnocytophaga sp. oral taxon 338
	Capnocytophaga sp. oral taxon 380
	Capnocytophaga sp. oral taxon G34
	Capnocytophaga sputigena
	Cardiobacterium hominis
	Cardiobacterium valvarum
	Catonella sp. oral taxon 164
	Chloroflexi bacterium human oral taxon HOT-439
	Cladosporium cladosporioides
	Cladosporium sphaerospermum
	Clostridiales bacterium oral taxon 075
	Clostridium sp. MSTE9
	Cryptococcus sp.
	Desulfobulbus sp. oral taxon 041
	Desulfomicrobium orale
	Desulfovibrio sp. oral taxon 040
	Dialister sp. oral taxon 502
	Enterococcus faecalis
	Eubacterium infirmum
	Eubacterium saphenum
	Eubacterium sp. oral taxon B60
	Eubacterium sp. oral taxon G32
	Eubacterium sp. oral taxon G75
	Fusarium oxysporum
	Haemophilus aegyptius
	Haemophilus sputorum
	Johnsonella sp. oral taxon 166
	Kingella denitrificans
	Kingella sp. oral taxon 012
	Lachnospiraceae bacterium oral taxon 080
	Lachnospiraceae bacterium oral taxon 082
	Lachnospiraceae bacterium oral taxon 096
	Lachnospiraceae bacterium oral taxon 097
	Lachnospiraceae bacterium oral taxon 373
	Lachnospiraceae bacterium oral taxon 455
	Lactobacillus salivarius
	Lactobacillus sp. oral taxon 461
	Leptotrichia sp. oral taxon 223
	Leptotrichia sp. oral taxon 225
	Leptotrichia sp. oral taxon 417
	Leptotrichia sp. oral taxon 463
	Leptotrichia sp. oral taxon 498
	Malassezia arunalokei
	Malassezia dermatis
	Malassezia furfur
	Malassezia japonica
	Malassezia sp.
	Malassezia sympodialis
	Megasphaera micronuciformis
	Mogibacterium timidum
	Neisseria bacilliformis
	Neisseria lactamica
	Neisseria meningitidis
	Neisseria mucosa
	Neisseria sp. oral taxon 499
	Occultifur sp.
	Oribacterium sinus
	Oribacterium sp. oral taxon 372
	Parvimonas sp. oral taxon 110
	Parvimonas sp. oral taxon D94
	Penicillium brevicompactum
	Penicillium citrinum
	Penicillium commune
	Penicillium glabrum
	Peptococcus sp. oral taxon 167
	Peptoniphilus indolicus
	Peptoniphilus sp. oral taxon 375
	Peptostreptococcaceae bacterium oral taxon 091
	Peptostreptococcaceae bacterium oral taxon 369
	Peptostreptococcaceae bacterium oral taxon 383
	Peptostreptococcaceae bacterium oral taxon D17
	Pichia sp.
	Pleosporales sp.
	Polyporales sp.
	Porphyromonas catoniae
	Porphyromonas endodontalis
	Prevotella buccae
	Prevotella melaninogenica
	Prevotella oris
	Prevotella scopos
	Prevotella shahii
	Prevotella sp. oral taxon 292
	Prevotella sp. oral taxon 298
	Prevotella sp. oral taxon 300
	Prevotella sp. oral taxon 303
	Prevotella sp. oral taxon 309
	Prevotella sp. oral taxon 313
	Prevotella sp. oral taxon G57
	Pseudopropionibacterium propionicum
	Pseudoramibacter alactolyticus
	Rhodotorula mucilaginosa
	Rothia dentocariosa
	Saccharomyces bayanus
	Schaalia georgiae
	Selenomonas artemidis
	Selenomonas flueggei
	Selenomonas noxia
	Selenomonas sp. oral taxon 126
	Selenomonas sp. oral taxon 133
	Selenomonas sp. oral taxon 134
	Selenomonas sp. oral taxon 442
	Selenomonas sp. oral taxon 479
	Selenomonas sp. oral taxon F84
	Selenomonas sp. oral taxon H64
	Selenomonas sp. oral taxon H65
	Shuttleworthia satelles
	Streptococcus infantis
	Streptococcus oralis
	Streptococcus sobrinus
	Streptococcus sp. AC15
	Streptococcus sp. AS14
	Streptococcus sp. BS21
	Streptococcus sp. CM7
	Streptococcus sp. oral taxon 055
	Streptococcus sp. oral taxon 066
	Streptococcus sp. oral taxon 070
	Streptococcus sp. oral taxon 074
	Synergistetes bacterium oral taxon 360
	TM7 phylum sp. oral taxon 346
	TM7 phylum sp. oral taxon 349
	Treponema maltophilum
	Treponema medium
	Treponema sp. oral taxon 227
	Treponema sp. oral taxon 228
	Treponema sp. oral taxon 234
	Treponema sp. oral taxon 237
	Treponema sp. oral taxon 238
	Treponema sp. oral taxon 239
	Treponema sp. oral taxon 271
	Treponema sp. oral taxon 517
	Treponema sp. oral taxon 518
	Treponema sp. oral taxon G76
	Veillonella dispar
	Veillonellaceae bacterium oral taxon 129
	Veillonellaceae bacterium oral taxon 131
	Veillonellaceae bacterium oral taxon 150
	Actinomyces sp. oral taxon 169
	Actinomyces sp. oral taxon 180
	Aggregatibacter segnis
	Alloscardovia omnicolens
	Aureobasidium leucospermi
	Campylobacter concisus
	Campylobacter sp. oral taxon G43
	Capnocytophaga gingivalis
	Capnocytophaga sp. oral taxon 412
	Clostridiales bacterium oral taxon G74
	Cryptobacterium curtum
	Dialister sp. oral taxon A97
	Eubacterium yurii
	Fusarium sp.
	Gemella haemolysans
	Granulicatella adiacens
	Lachnoanaerobaculum saburreum
	Lachnospiraceae bacterium oral taxon 107
	Lachnospiraceae bacterium oral taxon 419
	Leptotrichia sp. oral taxon 221
	Malassezia globosa
	Mycoplasma orale
	Neisseria elongata
	Neisseria flavescens
	Neisseria sp. oral taxon 014
	Neisseria subflava
	Parvimonas micra
	Parvimonas sp. oral taxon 393
	Peptostreptococcus stomatis
	Prevotella dentalis
	Prevotella micans
	Propionibacterium acidifaciens
	Selenomonas sp. oral taxon 149
	Selenomonas sputigena
	Sphingomonas sp. oral taxon 007
	Staphylococcus epidermidis
	Streptococcus intermedius
	Streptococcus sanguinis
	Streptococcus sinensis
	Streptococcus sp. oral taxon 057
	Streptococcus sp. oral taxon 431
	Synergistetes bacterium oral taxon 359
	TM7 phylum sp. oral taxon 350
	TM7 phylum sp. oral taxon 352
	Treponema lecithinolyticum
	Treponema sp. oral taxon 232
	Treponema sp. oral taxon 265
	Treponema sp. oral taxon G52
	Treponema vincentii
	Veillonellaceae bacterium oral taxon 155
	Veillonellaceae bacterium oral taxon 483

## Sheet: fluctuating optimal clustering
Table S2. Species composition of clusters presented in Figure 5c.
Cluster 1	Cluster 2	Cluster 3	Cluster 4	Cluster 5	Cluster 6	Cluster 7	Cluster 8	Cluster 9	Cluster 10	Cluster 11	Cluster 12	Cluster 13
Abiotrophia defectiva	Actinomyces sp. oral taxon 169	Actinobaculum sp. oral taxon 183	Actinomyces denticolens	Actinomyces oris	Bacteroidetes bacterium oral taxon 272	Bifidobacterium longum	Campylobacter concisus	Catonella sp. oral taxon 164	Clostridiales bacterium oral taxon G74	Entamoeba gingivalis	Fusobacterium necrophorum	Fusobacterium nucleatum
Actinomyces sp. oral taxon 171	Actinomyces sp. oral taxon 175	Actinomyces naeslundii	Aggregatibacter aphrophilus	Aggregatibacter actinomycetemcomitans	Brevundimonas diminuta	Gemella morbillorum	Catonella morbi	Eikenella corrodens	Fusobacteria bacterium oral taxon 220	Lactococcus lactis	Schaalia meyeri	Fusobacterium sp. oral taxon 370
Bulleidia extructa	Actinomyces sp. oral taxon 180	Actinomyces sp. oral taxon 170	Eggerthia catenaformis	Filifactor alocis	Comamonas testosteroni	Haemophilus haemolyticus	Corynebacterium durum	Enterococcus faecalis	Jonquetella anthropi	Leptotrichia sp. oral taxon 223		Leptotrichia sp. oral taxon 219
Dialister invisus	Aggregatibacter segnis	Actinomyces sp. oral taxon 448	Gemella haemolysans	Fusobacterium naviforme	Fusobacterium periodonticum	Haemophilus sp. oral taxon 036	Eubacterium sulci	Eubacterium yurii	Leptotrichia sp. oral taxon 218	Malasseziales sp.		Leptotrichia wadei
Dietzia sp. oral taxon 368	Alloscardovia omnicolens	Aggregatibacter sp. oral taxon 458	Lachnoanaerobaculum saburreum	Fusobacterium sp. oral taxon 203	Lactobacillus paracasei	Porphyromonas sp. oral taxon 279	Parvimonas micra	Kingella denitrificans	Mycoplasma orale	Saccharomyces cerevisiae		Streptococcus cristatus
Plectosphaerella sp.	Campylobacter showae	Anaeroglobus geminatus	Lachnospiraceae bacterium oral taxon 100	Parvimonas sp. oral taxon 110	Lactobacillus rhamnosus	Staphylococcus warneri	Propionibacterium acidifaciens	Lachnospiraceae bacterium oral taxon 082	Neisseria meningitidis			Streptococcus sp. oral taxon 061
Prevotella sp. oral taxon 314	Capnocytophaga gingivalis	Eubacterium brachy	Lachnospiraceae bacterium oral taxon 107	Schaalia odontolytica	Streptococcus salivarius	Streptococcus anginosus		Lachnospiraceae bacterium oral taxon 419	Peptostreptococcus stomatis			Streptococcus sp. oral taxon 431
	Capnocytophaga granulosa	Lactobacillus panis	Lactobacillus casei			Streptococcus australis		Parvimonas sp. oral taxon D94	Prevotella sp. oral taxon 303
	Cryptobacterium curtum	Streptococcus mutans	Lactobacillus crispatus			Streptococcus constellatus		Prevotella denticola	Sphingomonas sp. oral taxon 007
	Dialister micraerophilus	Streptococcus parasanguinis	Lactobacillus fermentum			Streptococcus gordonii		Prevotella sp. oral taxon 313	Streptococcus dysgalactiae
	Dialister sp. oral taxon 502	Streptococcus sp. oral taxon 056	Lactobacillus gasseri			Streptococcus mitis		Streptococcus sp. oral taxon 057
	Granulicatella adiacens	Streptococcus sp. oral taxon 058	Xanthomonas sp. oral taxon 037			Streptococcus sinensis
	Granulicatella elegans	Streptococcus sp. oral taxon 064				Streptococcus sp. oral taxon 071
	Johnsonella sp. oral taxon 166	Streptococcus vestibularis
	Lachnospiraceae bacterium oral taxon 096	TM7 phylum sp. oral taxon 351
	Lachnospiraceae bacterium oral taxon 097	Tannerella forsythia
	Lachnospiraceae bacterium oral taxon 455	Treponema denticola
	Lactobacillus salivarius	Veillonella sp. oral taxon 158
	Lactobacillus vaginalis
	Malassezia restricta
	Malassezia sp.
	Neisseria elongata
	Neisseria flavescens
	Neisseria lactamica
	Neisseria sp. oral taxon 014
	Neisseria subflava
	Oribacterium sp. oral taxon 372
	Peptostreptococcaceae bacterium oral taxon 383
	Pleosporales sp.
	Prevotella sp. oral taxon 300
	Rhodotorula sp.
	Selenomonas sp. oral taxon 133
	Selenomonas sp. oral taxon 149
	Selenomonas sputigena
	Staphylococcus epidermidis
	Streptococcus intermedius
	Streptococcus sp. BS21
	TM7 phylum sp. oral taxon 352
	Treponema sp. oral taxon 227
	Treponema sp. oral taxon 517
	Treponema vincentii
	Veillonella atypica
	Veillonella dispar
	Veillonella parvula
	Veillonellaceae bacterium oral taxon 150
	Veillonellaceae bacterium oral taxon 155
	Acinetobacter sp. oral taxon 408
	Acremonium sp.
	Actinomyces gerencseriae
	Actinomyces sp. ICM54
	Actinomyces sp. oral taxon 178
	Actinomyces sp. oral taxon 414
	Actinomyces viscosus
	Aggregatibacter sp. oral taxon 513
	Alternaria sp.
	Aspergillus caesiellus
	Aspergillus flavus
	Aspergillus niger
	Aspergillus penicillioides
	Aspergillus sp.
	Aspergillus spathulatus
	Aspergillus spinosus
	Aspergillus versicolor
	Atopobium sp. oral taxon 416
	Aureobasidium leucospermi
	Bacteroidetes bacterium oral taxon 274
	Bacteroidetes bacterium oral taxon 280
	Bifidobacterium dentium
	Burkholderia sp. oral taxon 406
	Campylobacter curvus
	Campylobacter rectus
	Campylobacter sp. oral taxon G43
	Candida albicans
	Candida parapsilosis
	Candida quercitrusa
	Candida sake
	Candida tropicalis
	Capnocytophaga sp. oral taxon 338
	Capnocytophaga sp. oral taxon 380
	Capnocytophaga sp. oral taxon 412
	Capnocytophaga sp. oral taxon G34
	Capnocytophaga sputigena
	Cardiobacterium hominis
	Cardiobacterium valvarum
	Chloroflexi bacterium human oral taxon HOT-439
	Cladosporium cladosporioides
	Cladosporium sphaerospermum
	Clostridiales bacterium oral taxon 075
	Clostridium sp. MSTE9
	Cryptococcus sp.
	Desulfobulbus sp. oral taxon 041
	Desulfomicrobium orale
	Desulfovibrio sp. oral taxon 040
	Dialister sp. oral taxon A97
	Eubacterium infirmum
	Eubacterium saphenum
	Eubacterium sp. oral taxon B60
	Eubacterium sp. oral taxon G32
	Eubacterium sp. oral taxon G75
	Fusarium oxysporum
	Fusarium sp.
	Haemophilus aegyptius
	Haemophilus sputorum
	Kingella sp. oral taxon 012
	Lachnospiraceae bacterium oral taxon 080
	Lachnospiraceae bacterium oral taxon 373
	Lactobacillus sp. oral taxon 461
	Leptotrichia sp. oral taxon 221
	Leptotrichia sp. oral taxon 225
	Leptotrichia sp. oral taxon 417
	Leptotrichia sp. oral taxon 463
	Leptotrichia sp. oral taxon 498
	Malassezia arunalokei
	Malassezia dermatis
	Malassezia furfur
	Malassezia globosa
	Malassezia japonica
	Malassezia sympodialis
	Megasphaera micronuciformis
	Mogibacterium timidum
	Neisseria bacilliformis
	Neisseria mucosa
	Neisseria sp. oral taxon 499
	Occultifur sp.
	Oribacterium sinus
	Parvimonas sp. oral taxon 393
	Penicillium brevicompactum
	Penicillium citrinum
	Penicillium commune
	Penicillium glabrum
	Peptococcus sp. oral taxon 167
	Peptoniphilus indolicus
	Peptoniphilus sp. oral taxon 375
	Peptostreptococcaceae bacterium oral taxon 091
	Peptostreptococcaceae bacterium oral taxon 369
	Peptostreptococcaceae bacterium oral taxon D17
	Pichia sp.
	Polyporales sp.
	Porphyromonas catoniae
	Porphyromonas endodontalis
	Prevotella buccae
	Prevotella dentalis
	Prevotella melaninogenica
	Prevotella micans
	Prevotella oris
	Prevotella scopos
	Prevotella shahii
	Prevotella sp. oral taxon 292
	Prevotella sp. oral taxon 298
	Prevotella sp. oral taxon 309
	Prevotella sp. oral taxon G57
	Pseudopropionibacterium propionicum
	Pseudoramibacter alactolyticus
	Rhodotorula mucilaginosa
	Rothia dentocariosa
	Saccharomyces bayanus
	Schaalia georgiae
	Selenomonas artemidis
	Selenomonas flueggei
	Selenomonas noxia
	Selenomonas sp. oral taxon 126
	Selenomonas sp. oral taxon 134
	Selenomonas sp. oral taxon 442
	Selenomonas sp. oral taxon 479
	Selenomonas sp. oral taxon F84
	Selenomonas sp. oral taxon H64
	Selenomonas sp. oral taxon H65
	Shuttleworthia satelles
	Streptococcus infantis
	Streptococcus oralis
	Streptococcus sanguinis
	Streptococcus sobrinus
	Streptococcus sp. AC15
	Streptococcus sp. AS14
	Streptococcus sp. CM7
	Streptococcus sp. oral taxon 055
	Streptococcus sp. oral taxon 066
	Streptococcus sp. oral taxon 070
	Streptococcus sp. oral taxon 074
	Synergistetes bacterium oral taxon 359
	Synergistetes bacterium oral taxon 360
	TM7 phylum sp. oral taxon 346
	TM7 phylum sp. oral taxon 349
	TM7 phylum sp. oral taxon 350
	Treponema lecithinolyticum
	Treponema maltophilum
	Treponema medium
	Treponema sp. oral taxon 228
	Treponema sp. oral taxon 232
	Treponema sp. oral taxon 234
	Treponema sp. oral taxon 237
	Treponema sp. oral taxon 238
	Treponema sp. oral taxon 239
	Treponema sp. oral taxon 257
	Treponema sp. oral taxon 265
	Treponema sp. oral taxon 271
	Treponema sp. oral taxon 518
	Treponema sp. oral taxon G52
	Treponema sp. oral taxon G76
	Veillonellaceae bacterium oral taxon 129
	Veillonellaceae bacterium oral taxon 131
	Veillonellaceae bacterium oral taxon 483
