# Supplementary material for: Long-term dynamics of the human oral microbiome during clinical disease progression
Source: BMC Biol. 2021 Nov 6;19:240. doi: 10.1186/s12915-021-01169-z (PMC8572441; doi:10.1186/s12915-021-01169-z)
Supplement: Supplementary file 9 — Additional File 9: jupyter notebook. The notebook contains all code and software used to process and analyze the data are available as a fully reproducible computing environment in the jupyter notebook, which is a .ipynb file that can be launched typing the command jupyter notebook on a terminal on the directory that contains the notebook. The software needed can be installed using pip (pip install notebook) or conda (conda install -c conda-forge notebook). [file 12915_2021_1169_MOESM9_ESM.ipynb]

# %% [code]
############# Taxonomic profiling

############# Merge using BBMap

$ bbmerge-auto.sh in1=16S-Sample-01_R1.fastq in2=16S-Sample-01_R2.fastq out=16S-Sample-01.merged.fastq outu=16S-Sample-01.unmerged.fastq rsem extend2=50 k=62 -Xmx3613m 

$ gzip 16S-Sample-01.merged.fastq

############# Filter for quality using Trimmomatic

$ TrimmomaticSE -threads 35 -phred33 16S-Sample-01.merged.fastq.gz 16S-Sample-01.trimmed.fastq.gz LEADING:3 TRAILING:3 SLIDINGWINDOW:4:15

$ gunzip 16S-Sample-01.trimmed.fastq.gz
                
############# Chimeras were removed using USEARCH against the SILVA database

$ usearch9.2.64_i86linux64 -uchime2_ref 16S-Sample-01.trimmed.fastq -db SILVA_SSU.fasta -notmatched 16S-Sample-01.fastq -strand plus -mode high_confidence

$ gzip 16S-Sample-01.fastq

############# Phylogenetic assignment and relative quantification

$ kraken2 --db oral_microbiome_UNITE/ --threads 40 --output 16S-Sample-01.kraken2 --report 16S-Sample-01.kreport2 --gzip-compressed 16S-Sample-01.fastq.gz

$ bracken -d oral_microbiome_UNITE/ -t 40 -i 16S-Sample-01.kreport2 -o 16S-Sample-01.bracken -r 250 -l S 

$ kreport2mpa.py -r 16S-Sample-01_bracken_species.kreport2 -o 16S-Sample-01.mpa ### Run these for each sample. Generates a mpa file from bracken reports.

### Merge the results (.mpa files) of all samples into a table:

$ ./merge_metaphlan_tables.py 16S-Sample-01.mpa 16S-Sample-02.mpa … > merged_OTUs_table.tab

############# Custom database of the ITS sequences with selected fungi species that had been previously identified in oral samples and the ITS sequences of Entamoeba gingivalis. 


# %% [code]
############# General procedure used to generate a phyloseq object
############# OTUS.csv was obtained from 'merged_OTUs_table.tab' table selecting only for species.This is the table that was used throughout all the analyses described below.
### In R

library(phyloseq)

otus<-read.csv('OTUS.csv', header = TRUE, row.names = 1)  ## Count table
otus<-t(otus)
taxmat<-read.csv("taxmat.csv", header = TRUE, row.names = 1) ## Taxonomy table
samples<-read.csv("Sample_data.csv", header = TRUE, row.names =1) ## Sample information table
taxmat<-as.matrix(taxmat)
otus<-as.matrix(otus)

OTU = otu_table(otus, taxa_are_rows = FALSE)
TAX = tax_table(taxmat)
SAM = sample_data(samples)

physeq = phyloseq(OTU, TAX, SAM) ### generate phyloseq object

random_tree = rtree(ntaxa(physeq), rooted=TRUE, tip.label=taxa_names(physeq))

physeq = phyloseq(OTU, TAX, SAM, random_tree) ## Phyloseq object to be used in analysis below

sample_data(physeq)$group = as.character(sample_data(physeq)$group)
get_variable(physeq,"group")


# %% [code]
############# Figure 1a. Barplot representation of temporal changes in frequencies of species in the three groups studied
### In R

library(phyloseq)
library(ape)
library(dplyr)
library(ggplot2)
library(microbiomeSeq)

otus<-read.csv('OTUS.csv', header = TRUE, row.names = 1)
otus=otus+1
otus<-t(otus)
taxmat<-read.csv("taxmat.csv", header = TRUE, row.names = 1)
samples<-read.csv("Sample_data.csv", header = TRUE, row.names =1)

taxmat<-as.matrix(taxmat)
otus<-as.matrix(otus)

OTU = otu_table(otus, taxa_are_rows = FALSE)
TAX = tax_table(taxmat)
SAM = sample_data(samples)

physeq = phyloseq(OTU, TAX, SAM) ### generate phyloseq object
random_tree = rtree(ntaxa(physeq), rooted=TRUE, tip.label=taxa_names(physeq))
physeq = phyloseq(OTU, TAX, SAM, random_tree)
sample_data(physeq)$group = as.character(sample_data(physeq)$group)
get_variable(physeq,"group")

### Normalize number of reads in each sample 

physeq <- normalise_data(physeq, norm.method = "edgernorm")

############# Time series barplot 

erie_phylum <- physeq %>%
  tax_glom(taxrank = "Species") %>%                     # agglomerate at species level
  transform_sample_counts(function(x) {x/sum(x)} ) %>% # Transform to rel. abundance
  psmelt() %>%                                         # Melt to long format
  filter(Abundance > 0.1) %>%                  # Filter out low abundance taxa
  arrange(Species) 

phylum_colors <-c("maroon1","cornsilk2","magenta1","darkgoldenrod1","lightyellow1","antiquewhite2","yellow1","deeppink1","lavenderblush1","mediumorchid2","lightblue3","springgreen1","aquamarine2","chartreuse3","turquoise4","bisque1","palevioletred1","deepskyblue4","turquoise1","lightblue2","khaki1","cornsilk1","lightskyblue3","magenta2","lightcyan3","deeppink2","yellow3","indianred2","darkseagreen3","lightyellow4","ivory2","olivedrab1","ivory1","cyan1","tan1","coral1","darkorchid1","mediumpurple4","magenta3","honeydew1","gold1","lightsteelblue1","lightsalmon3","indianred4","lightsalmon4","deepskyblue2","antiquewhite3","darkorange1","springgreen2","gold2","orange4","lemonchiffon1","maroon4","ivory4","mediumpurple1","maroon3","chocolate2","purple3","honeydew4","plum2","aquamarine3","darkorchid3","tan3","lemonchiffon3","lemonchiffon4","darkseagreen2","chocolate1","mediumorchid3","seegreen1","brown2","hotpink1")

 ggplot(erie_phylum, aes(x = time, y = Abundance, fill = Species)) + 
     facet_grid(group~.) +
     geom_bar(stat = "identity") +
     scale_fill_manual(values = phylum_colors) +
         # Remove x axis title
     theme(axis.title.x = element_blank()) + 
     #
     guides(fill = guide_legend(reverse = TRUE, keywidth = 1, keyheight = 1)) +
     ylab("Relative Abundance (Species > 5%) \n") +
     ggtitle("Species Composition") 


# %% [code]
############# Figure 1b. Violin plot of Shannon alpha-diversity. Using the phyloseq object ‘physeq’
### In R

ps1 <- prune_taxa(taxa_sums(physeq) > 0, physeq)
tab <- microbiome::alpha(ps1, index = "all")
ps1.meta <- meta(ps1)
ps1.meta$Shannon <- tab$diversity_shannon 
ps1.meta$InverseSimpson <- tab$diversity_inverse_simpson

# create a list of pairwise comaprisons
ps1.meta$group<-factor(ps1.meta$group)
bmi <- levels(ps1.meta$group) # get the variables
# make a pairwise list that we want to compare.
bmi.pairs <- combn(seq_along(bmi), 2, simplify = FALSE, FUN = function(i)bmi[i])

print(bmi.pairs)
p1 <- ggviolin(ps1.meta, x = "group", y = "Shannon",add = c("jitter","boxplot"), fill = "group", rotate = TRUE, palette = c("#a6cee3", "#b2df8a", "#fdbf6f"))
print(p1)
p1 <- p1 + stat_compare_means(comparisons = bmi.pairs) 
print(p1)


# %% [code]
############# Figure 1c. Time series profiles of Shannon diversity index
### In R
library(microbiome)
library(ape)
library(phyloseq)
library(ggplot2)
library(Rmisc)

otus<-read.csv('OTUS.csv', header = TRUE, row.names = 1)
otus=otus+1
otus<-t(otus)
taxmat<-read.csv("taxmat.csv", header = TRUE, row.names = 1)
samples<-read.csv("Sample_data.csv", header = TRUE, row.names =1)
taxmat<-as.matrix(taxmat)
otus<-as.matrix(otus)

OTU = otu_table(otus, taxa_are_rows = FALSE)
TAX = tax_table(taxmat)
SAM = sample_data(samples)
physeq = phyloseq(OTU, TAX, SAM) ### generate phyloseq object
random_tree = rtree(ntaxa(physeq), rooted=TRUE, tip.label=taxa_names(physeq))

physeq = phyloseq(OTU, TAX, SAM, random_tree)

df1<-samples[,2:3]
df2 <- alpha(physeq, index = "Shannon")
rownames(df1) <- c()
rownames(df2) <- c()

df<-cbind(df2,df1)
tgc <- summarySE(df, measurevar="diversity_shannon", groupvars=c("group","time"))
pd <- position_dodge(0.1)

d<-ggplot(tgc, aes(x=time, y=diversity_shannon, colour=group, group=group, fill=group)) + 
   geom_errorbar(aes(ymin=diversity_shannon-se, ymax=diversity_shannon+se), colour="grey", width=.3, position=pd) +
   geom_line(position=pd) +
   geom_point(position=pd, size=3, shape=21) + # 21 is filled circle
   xlab("Time (months)") +
   ylab("Diversity") +
   scale_colour_hue(name="Profiles",    # Legend label, use darker colors
                     breaks=c("Stable", "Progressing", "Fluctuating"),
                   labels=c("Stable", "Progressing", "Fluctuating"),
               l=50) +                    # Use darker colors, lightness=40
    expand_limits(y=2) +                        # Expand y range
  theme_bw() +
     theme(legend.justification=c(1,0),
          legend.position=c(1,0))    
 d

# %% [code]
############# Figure 1d. Tracking rate of change from static timepoints. Using QIIME2.

##### Convert OTUS table to biom format

$ biom convert -i OTUS.txt -o OTUS_hdf5.biom --table-type="OTU table" --to-hdf5

##### In q2

##### Import biom table

qiime tools import \
  --input-path  OTUS_hdf5.biom \
  --type 'FeatureTable[Frequency]' \
  --input-format BIOMV100Format \
  --output-path feature-table.qza

##### ####### First differencing to track rate of change

$ qiime diversity alpha --i-table feature-table.qza --p-metric shannon --o-alpha-diversity shannon.qza --verbose

$ qiime longitudinal first-differences --m-metadata-file sample-metadata.tsv --m-metadata-file shannon.qza --p-state-column month --p-metric shannon_entropy --p-individual-id-column patient --p-replicate-handling random --o-first-differences shannon-first-differences.qza

$ qiime longitudinal volatility --m-metadata-file sample-metadata.tsv --m-metadata-file shannon-first-differences.qza --p-default-group-column condition --p-state-column month --p-individual-id-column patient --o-visualization volatility-first-distances-shannon.qzv

### View figure volatility-first-distances-shannon.qzv in QIIME2 View


# %% [code]
############# Figure 2. LEfSe analysis was run locally with default settings as follows: 
############# LEfSe_DNA_kraken.txt is "merged_OTUs_table.tab" with its headers modified to be read by LEfSe
############# Headers have the following format:

|Condition||stable||stable||...
|Library||kraken||kraken||...
|ID||16S-Sample-01||16S-Sample-02||...
|d_Archaea||66||48||...

$ python lefse-format_input.py LEfSe_DNA_kraken.txt LEfSe_DNA.in -c 1 -s 2 -u 3 -o 1000000
$ python run_lefse.py LEfSe_DNA.in LEfSe_DNA.res -l 2.0
$ python lefse-plot_res.py LEfSe_DNA.res LEfSe_DNA.svg 


# %% [code]
############# Reconstructing ecological networks with the R package SpiecEasi ################

##################################################
# https://github.com/zdk123/SpiecEasi#installation
##################################################


### In R

library(phyloseq)
library(SpiecEasi)
library(igraph)


### Subset data for stable samples. Do the same for the other two conditions

stable=subset_samples(physeq, group=="stable")


### Reconstructing the ecological network

se.mb.stable <- spiec.easi(stable, method='mb', lambda.min.ratio=1e-3,nlambda=10, pulsar.params=list(rep.num=20, ncores=35), verbose = TRUE) ### Lower lambda.min.ratio value if you get error messages

ig2.mb <- adj2igraph(getRefit(se.mb.stable), vertex.attr=list(name=taxa_names(stable)))

write_graph(ig2.mb, file='stable.gml', format="gml") ############ Save network
write_graph(ig2.mb, file='stable.csv', format="edgelist") ############ Save edgelist

plot_network(ig2.mb, stable, type='taxa') ### Plotting network


#################### Figure 3a,b,c Network cartography #####################

library(igraph)
library(ggplot2)
library(tidyverse)
library(rnetcarto)

####### Example fluctuating 
####### See https://cran.r-project.org/web/packages/tsna/vignettes/tsna_vignette.html where it describes the formats of PHStaticEdges and PHVertexAttributes

PHStaticEdges <- read.csv('microbiome_StaticEdgelist_fluctuating.csv', stringsAsFactors = FALSE)
PHVertexAttributes <- read.csv('microbiome_VertexAttributes_fluctuating.csv', stringsAsFactors = FALSE, header = TRUE)


# Make and visualize our static network

thenetwork <- network(
  PHStaticEdges,
  vertex.attr = PHVertexAttributes,
  vertex.attrnames = c("vertex.id","name"),
  directed = FALSE,
  bipartite = FALSE
)

g <- asIgraph(thenetwork)

cartfluctuating<-netcarto(igraph::get.adjacency(g,sparse=FALSE))

lapply(cartfluctuating, function(x) write.table( data.frame(x), 'Cartography_fluctuating.csv', append= T, sep=',' ))

###### Plot results
###### Delete last row of 'Cartography_fluctuating.csv'

cartfl<-read.csv('Cartography_fluctuating.csv', header = TRUE)

cartfl_2k <- cartfl %>%
     select(participation, connectivity, role, name)%>%
     drop_na()

cartfl_2k %>%
     ggplot(aes(participation,connectivity,color=role)) +
     geom_text(aes(label = name), size = 3.5) +
     geom_point(alpha=0.5, size=2) +
     labs(y="Within-module connectivity z-score", x="Participation coefficient (P)")


#################### Figure 3d,e,f Temporal network analysis with package tsna #####################

############################################################################################################################
# https://programminghistorian.org/en/lessons/temporal-network-analysis-with-r#packages-for-temporal-network-analysis
# https://cran.r-project.org/web/packages/tsna/vignettes/tsna_vignette.html
# https://rpubs.com/vitorks/723233
############################################################################################################################

library(sna)
library(tsna)
library(ndtv)

######### Reconstruct the static network 

PHStaticEdges <- read.csv('microbiome_StaticEdgelist_progressing.csv', stringsAsFactors = FALSE)
PHVertexAttributes <- read.csv('microbiome_VertexAttributes_progressing.csv', stringsAsFactors = FALSE, header = TRUE)

thenetwork <- network(
  PHStaticEdges,
  vertex.attr = PHVertexAttributes,
  vertex.attrnames = c("vertex.id","name"),
  directed = FALSE,
  bipartite = FALSE
)

plot(thenetwork)

### Import Temporal Network Data

PHDynamicNodes <- read.csv('microbiome_DynamicNodes_progressing.csv', header = TRUE, stringsAsFactors = FALSE)
PHDynamicEdges <- read.csv('microbiome_DynamicEdges_progressing.csv', header = TRUE, stringsAsFactors = FALSE)

### Reconstruct the temporal network

dynamicCollabs <- networkDynamic(
  thenetwork,
  edge.spells = PHDynamicEdges,
  vertex.spells = PHDynamicNodes
)

### Plot formation of edges over time

plot(tEdgeFormation(dynamicCollabs, time.interval = 1))


### Calculate and graph the rolling betweenness centralization of the network

dynamicBetweenness <- tSnaStats(dynamicCollabs, snafun = "centralization", start = 0, end = 18, time.interval = 1, aggregate.dur = 2, FUN = "betweenness")

plot(dynamicBetweenness)


dynamicDegree <- tSnaStats( dynamicCollabs, snafun = "centralization", start = 0, end = 18, time.interval = 1, aggregate.dur = 2, FUN = "degree")

plot(dynamicDegree)


# %% [code]
####################  Dynamics of species over time. Figure 4a,b

#######################################################################################################################################################
# https://cran.r-project.org/web/packages/codyn/vignettes/Community_Stability_Metrics.html
# https://cran.r-project.org/web/packages/codyn/vignettes/Temporal_Diversity_Indices.html
#######################################################################################################################################################

library(codyn)
library(ggplot2)
library(cowplot)
library(ggpubr)

########## Generate CODIN table from OTUS.csv in R

OTUS1 <- read.csv("OTUS_codyn.csv")

codyn_table<-gather(OTUS1, key = "Sample_ID", value = "measurement", -Species)

write.csv(codyn_table, file = "OTUS_codyn.csv")

codyndata<-read.csv('OTUS_codyn.csv', header = TRUE, row.names = 1)

### Species rank clocks (Figure 4a)

### We selected the subset of species with >10% frequency in samples selected in Figure 1b.

aggdat <- aggregate(abundance ~ species * time * replicate, 
                    data = subset(codyndata, 
                                      species == "Actinomyces_naeslundii" |
                                      species == "Actinomyces_oris" |
                                      species == "Actinomyces_sp._oral_taxon_170" |
                                      species == "Actinomyces_sp._oral_taxon_171" |
                                      species == "Actinomyces_sp._oral_taxon_448" |
                                      species == "Aggregatibacter_actinomycetemcomitans"|
                                      species == "Anaeroglobus_geminatus" | 
                                      species == "Bacteroidetes_bacterium_oral_taxon_272" |
                                      species == "Bifidobacterium_longum" | 
                                      species == "Brevundimonas_diminuta" | 
                                      species == "Comamonas_testosteroni"| 
                                      species == "Corynebacterium_durum"| 
                                      species == "Dialister_invisus" |
                                      species == "Dialister_micraerophilus" |
                                      species == "Dietzia_sp._oral_taxon_368" |
                                      species == "Eggerthia_catenaformis" |
                                      species == "Fusobacteria_bacterium_oral_taxon_220" |
                                      species == "Fusobacterium_naviforme" |
                                      species == "Fusobacterium_necrophorum" |
                                      species == "Fusobacterium_nucleatum" | 
                                      species == "Fusobacterium_periodonticum"| 
                                      species == "Gemella_morbillorum" |
                                      species == "Haemophilus_haemolyticus" |
                                      species == "Haemophilus_sp._oral_taxon_036" |
                                      species == "Lactobacillus_casei" |
                                      species == "Lactobacillus_crispatus" |
                                      species == "Lactobacillus_fermentum" |
                                      species == "Lactobacillus_gasseri" |
                                      species == "Lactobacillus_panis" |
                                      species == "Lactobacillus_paracasei" |
                                      species == "Lactobacillus_rhamnosus" |
                                      species == "Lactococcus_lactis" |
                                      species == "Neisseria_elongata" |
                                      species == "Plectosphaerella_sp." |
                                      species == "Polyporales_sp." |
                                      species == "Prevotella_sp._oral_taxon_300" |
                                      species == "Prevotella_sp._oral_taxon_314" |
                                      species == "Schaalia_meyeri" |
                                      species == "Streptococcus_cristatus" |
                                      species == "Streptococcus_dysgalactiae" |
                                      species == "Streptococcus_mutans" |
                                      species == "Streptococcus_parasanguinis" |
                                      species == "Streptococcus_salivarius" |
                                      species == "Streptococcus_sinensis" |
                                      species == "Streptococcus_sp._oral_taxon_058" |
                                      species == "Streptococcus_sp._oral_taxon_064" |
                                      species == "Streptococcus_vestibularis" |
                                      species == "Tannerella_forsythia" |
                                      species == "Treponema_denticola" |
                                      species == "Veillonella_sp._oral_taxon_158" |
                                      species == "Xanthomonas_sp._oral_taxon_037") ,
                    FUN = mean)


ggplot(aggdat, aes(time, abundance, color = species)) + 
     geom_line(size = 1) + coord_polar() + theme_bw() + facet_wrap(~replicate) +
     ggtitle("Dominant species abundances"


### Mean rank shifts (Figure 4b)

KNZ_rankshift <- rank_shift(df=codyndata, time.var = "time", species.var = "species", abundance.var = "abundance", replicate.var = "replicate")

KNZ_rankshift$time <- abs(as.numeric((substr(KNZ_rankshift$year_pair, 3,9))))

ggplot(KNZ_rankshift, aes(time, MRS, color=replicate)) + 
 geom_line(size= 1) + theme_bw()

### Rate of community change (Figure 4c and d)

rate.res <- rate_change(codyndata, time.var= "time", species.var= "species", abundance.var= "abundance", replicate.var = "replicate")

write.csv(rate.res, file = 'Rate_of_community_ change.csv')


comm.res <- rate_change_interval(codyndata, time.var = "time",species.var = "species", abundance.var = "abundance",replicate.var = "replicate")

ggplot(comm.res, aes(interval, distance, color = replicate)) + facet_wrap(~replicate) + 
 geom_point() + theme_bw() + stat_smooth(method = "lm", se = F, size = 1)


# %% [code]
############# Figure 5 a,b,c and Figure S5. Cluster different species' trajectories using the Dirichlet process Gaussian process mixture model (DPGP) software

### First obtain the mean count for each species at each time point
### Format of input is, where the first row represent the time points

         |0   |1   |2   |3   |4   |5   |6    |7
species_0|1.49|0.36|2.44|0.15|2.14|4.58|1.60|0.73
species_1|1.39|0.41|2.64|0.06|1.71|4.54|1.72|0.83
species_2|1.63|0.56|2.92|0.25|2.13|4.22|1.95|0.88
species_3|1.44|0.47|2.51|0.07|2.24|4.78|1.61|1.04
….

### In R

Data<-read.table('condition_means.txt', header=TRUE, row.names=1) ### Condition: stable, progressing or fluctuating.

### Standardized to zero mean and unit variance centering with 'scale()'.

center_scale <- function(x) {
    scale(x, scale = TRUE)
}
centered<-center_scale(Data)
write.table(centered, file = "condition_centered.txt", sep='\t') ## This file is the input for the next step

### In DPGP bin/ folder.  DPGP can be obtained at:
### https://github.com/PrincetonUniversity/DP_GP_cluster

### Before proceding to the analsys you should remove all 0 rows

$ bin/DP_GP_cluster.py -i condition_centered.txt  -o ./stable --true_times --optimizer scg -a 0.5 -c MPEAR -n 1000 --save_cluster_GPs  -p svg –plot


# %% [code]
############# Figure 5d,e,f. Measurements of stability, variance ratio, and synchrony. Community stability metrics
### In R

library(codyn)
library(knitr)

stability <- community_stability(codyndata, time.var = "time", abundance.var = "abundance", replicate.var = "replicate")
write.csv(stability, file = 'Stability.csv')

### Species covariance 

variance_ratio <- variance_ratio(df = codyndata, species.var = "species", time.var = "time", abundance.var = "abundance", bootnumber = 1000, replicate.var = "replicate")
write.csv(variance_ratio, file = 'Variance_ratio.csv')

variance_ratio_avgrep <- variance_ratio(codyndata, time.var = "time",species.var = "species", abundance.var = "abundance", bootnumber = 1000, replicate.var = "replicate", average.replicates = FALSE)
write.csv(variance_ratio_avgrep, file = 'Variance_ratio_avgrep.csv')

### Species synchrony

synchrony_Loreau <- synchrony(df = codyndata, time.var = "time", species.var = "species", abundance.var = "abundance", replicate.var = "replicate")

write.csv(synchrony_Loreau, file = 'Species_synchrony_Loreau.csv')


# %% [code]
############# Figure 6. Phylodiversity accumulation and model fitting in the three datasets.
### In R
### Figure 5a,b,c

library("ape")
library("ggplot2")
library("parallel")
source("assembly_model_functions.r")

tree_raw <- read.tree("ssu-otus-align.nwk") ### Tree from the aligment of the sequences in the database
otutable_raw <- read.table("OTUS.txt", sep = '\t', header = T,   row.names = 1)
metadata_raw <- read.table("sample-metadata.txt", stringsAsFactors = F,  sep='\t', header = T, row.names = 1)


inputs <- prep_check_inputs(
     otutable = otutable_raw,
     metadata = metadata_raw,
     md_order_col=4,
     tree = tree_raw,
     distmat=NULL, rarefy=TRUE, rare_depth=500,
     merge_tree_0dists=TRUE, drop_unobserved_otus=TRUE,
)

stable_inputs <- subset_inputs(
     inputs_list = inputs,
     sub_tf = inputs$metadata$group == "stable",
     name="stable"
)

progressing_inputs <- subset_inputs(
     inputs_list = inputs,
     sub_tf = inputs$metadata$group == "progressing",
     name="progressing"
)

fluctuating_inputs <- subset_inputs(
     inputs_list = inputs,
     sub_tf = inputs$metadata$group == "fluctuating",
     name="fluctuating"
)

results_stable <- pd_assemb_workflow(
     inputs_i = stable_inputs,
     n_dispersions=1000,
     n_neutral_sim=1000,
     ncores = 40
)

results_progressing <- pd_assemb_workflow(
     inputs_i = progressing_inputs,
     n_dispersions=1000,
     n_neutral_sim=1000,
     ncores = 40
)

results_fluctuating <- pd_assemb_workflow(
     inputs_i = fluctuating_inputs,
     n_dispersions=1000,
     n_neutral_sim=1000,
     ncores = 40
)

plot_dispersion_ests_violin(list(results_stable, results_progressing,results_fluctuating))

### Figure 6d. Testing against alternative “individual null”. Example ‘progressing’ 
### In R

source("alt_null_functions.r") ## This r function is included in the submission.
Nperm <- 5000

# define m, which is midpoint sample index. See paper for more details.
m <- round(ncol(progressing_inputs$otutable)/2)

# get vector of nperm null PDs
ind_nuls <- replicate(nperm, indiv_null(progressing_inputs$otutable, progressing_inputs$tree, nsamp=m))

# get empirical PD
emp <- one_sample_pd(progressing_inputs$cum_otutable[,m], ids=rownames(progressing_inputs$cum_otutable), tree=progressing_inputs$tree)

# calculate P-value
pval <- (sum(ind_nuls < emp) + 1) / length(ind_nuls)
pval

# %% [code]
############# Figure S2 ARIMA
### Augmented Dickey-Fuller Test of stationarity 
### In R

library(tseries)
library(astsa)
library(aTSA)

x<-read.csv('stable.csv', header = TRUE) ### stable.csv contains the observed values of CAL
y<-x[,4]  ### select columns with the average values
y<-y[!is.na(y)] ### remove NAs
adf.test(y, alternative = 'stationary') ## p > 0.05 is non-stationary


### We transformed the series into stationary on the values for non-stationary series by subtracting CALt-1 from CALt for all values t. This technique is called differencing and can be done with the ‘diff’ function of the aTSA package.


### Stationary time-series. We applied the ARIMA model for stationary series directly. 

x<-read.csv('boxplot_stable.csv', header = TRUE)
y<-x[,4]  ### select columns with the average values
y<-y[!is.na(y)]
y<-ts(y)
plot(y)
gtemp=y
sarima.for(gtemp,5,1,1,1) ## ARIMA model is (1,1,1)

### Non-stationary time-series

x<-read.csv('boxplot_progressing.csv', header = TRUE)
y<-x[,4]  ### select columns with the average values
y<-y[!is.na(y)]
y=diff(y,differences = 1) ## We transformed the series into stationary on the values for non-stationary series by subtracting CALt-1 from CALt for all values t. This technique is called differencing
y<-ts(y)
plot(y)
gtemp=y
sarima.for(gtemp,5,0,1,1)


# %% [code]
############# Figure S3a. Alpha diversity 
### In R

library(microbiomeSeq)
library(phyloseq)

otus<-read.csv('OTUS.csv', header = TRUE, row.names = 1)
otus = t(otus)
taxmat<-read.csv("taxmat.csv", header = TRUE, row.names = 1)
samples<-read.csv("pitlatrine2.csv", header = TRUE, row.names =1)

taxmat<-as.matrix(taxmat)
otus<-as.matrix(otus)

OTU = otu_table(otus, taxa_are_rows = FALSE)
TAX = tax_table(taxmat)
SAM = sample_data(samples)

physeq = phyloseq(OTU, TAX, SAM) ### generate phyloseq object

random_tree = rtree(ntaxa(physeq), rooted=TRUE, tip.label=taxa_names(physeq))

physeq = phyloseq(OTU, TAX, SAM, random_tree)


sample_data(physeq)$group = as.character(sample_data(physeq)$group)
get_variable(physeq,"group")

p <- plot_anova_diversity(physeq, method = c("richness", "fisher"), grouping_column = "condition", pValueCutoff = 0.05)
print(p)

############# Figure S3b. Alpha diversity 
p <- plot_anova_diversity(physeq, method = c("shannon"), grouping_column = "grouptime", pValueCutoff = 0.05)
print(p)


# %% [code]
############# Figure S4. Ordination and β-dispersion. 
### In R

library(microbiome) # data analysis and visualisation
library(phyloseq) # also the basis of data object. Data analysis and visualisation
library(RColorBrewer) # nice color options
library(ggpubr) # publication quality figures, based on ggplot2
library(dplyr) # data handling
library(ape)
library(vegan)

otus<-read.csv('OTUS.csv', header = TRUE, row.names = 1)
otus = t(otus)
taxmat<-read.csv("taxmat.csv", header = TRUE, row.names = 1)
samples<-read.csv("Sample_data.csv", header = TRUE, row.names =1)
samples$time=factor(samples$time)

taxmat<-as.matrix(taxmat)
otus<-as.matrix(otus)


OTU = otu_table(otus, taxa_are_rows = FALSE)
TAX = tax_table(taxmat)
SAM = sample_data(samples)

physeq = phyloseq(OTU, TAX, SAM) ### generate phyloseq object

random_tree = rtree(ntaxa(physeq), rooted=TRUE, tip.label=taxa_names(physeq))

physeq = phyloseq(OTU, TAX, SAM, random_tree)


ps1=physeq
ps1.rel <- microbiome::transform(ps1, "compositional") ### Normalized counts
        
######################## Ordination

### For Bray-Curtis, Jaccard substitute the method

ordu.wt.uni <- ordinate(ps1.rel , "PCoA", "unifrac", weighted=T)

wt.unifrac <- plot_ordination(ps1.rel, 
                              ordu.wt.uni, color="group") 
wt.unifrac <- wt.unifrac + ggtitle("Weighted UniFrac") + geom_point(size = 3)
wt.unifrac <- wt.unifrac + theme_classic() + scale_color_brewer("Location", palette = "Set2")
print(wt.unifrac)

print(wt.unifrac + stat_ellipse())


############################## Permanova Unifrac ##############################

metadf <-as.data.frame(samples)
unifrac.dist <- UniFrac(ps1.rel, 
                        weighted = TRUE, 
                        normalized = TRUE,  
                        parallel = FALSE, 
                        fast = TRUE)


permanova <- adonis2(unifrac.dist ~ group, data = metadf)

permanova

############## Permanova in the case of Bray-Curtis and Jaccard ################

x=otu_table(ps1.rel)

bray.dist = vegdist(x, method="bray", binary=FALSE)

permanova <- adonis2(bray.dist ~ group, data = metadf)

permanova

#####

x=otu_table(ps1.rel)

jaccard.dist = vegdist(x, method="jaccard", binary=FALSE)

permanova <- adonis2(jaccard.dist ~ group, data = metadf)

permanova


############################## Beta-dispersion ###############################################

ps.disper <- betadisper(bray.dist, metadf$group,type = "centroid", bias.adjust = TRUE)
permutest(ps.disper, pairwise = TRUE)

ps.disper <- betadisper(jaccard.dist, metadf$group,type = "centroid", bias.adjust = TRUE)
permutest(ps.disper, pairwise = TRUE)

ps.disper <- betadisper(unifrac.dist, metadf$group, type = "centroid", bias.adjust = TRUE) 
permutest(ps.disper, pairwise = TRUE)
